# Supplementary material for: Covering Soybean Leaves With Cellulose Nanofiber Changes Leaf Surface Hydrophobicity and Confers Resistance Against Phakopsora pachyrhizi
Source: Front Plant Sci. 2021 Sep 3;12:726565. doi: 10.3389/fpls.2021.726565 (PMC8448067; doi:10.3389/fpls.2021.726565)
Supplement: Supplementary file 3 [file Table_1.XLSX]

## Sheet: Figure1B
		Control	BC
	20190722カウント	18	4							Ave.	SE	TTEST
		24	11						Cont	25.6852	2.12269
		17	13						CNF	14.0556	1.39366	1.27363e-05
		19	28
		14	20
		8	26
		6	11
		21	5
		16	17
		29	16
		14	14
		8	0
		3	6
		3	0
		12	3
		2	2
		5	5
		5	12
	20190805カウント	46	30
		22	2
		37	13
		44	3
		17	19
		38	1
		51	22
		53	22
		45	26
		58	32
		41	20
		42	16
		37	30
		44	32
		21	31
		47	30
		42	29
		47	32
	20190808カウント	23	10
		22	11
		30	26
		44	3
		31	1
		35	11
		24	11
		43	16
		38	3
		37	2
		14	5
		24	2
		12	6
		12	10
		12	17
		7	7
		17	16
		6	19

## Sheet: Figure1C
	P. pUBQ			GmUBQ				Ave	SE	TTEST
Control0h	18.41		Control0h	14.46		-3.95	0.0647041	0.0563633	0.00417035
	18.61			14.35		-4.26	0.052193
	18.59			14.33		-4.26	0.052193
CNF0h	18.47		CNF0h	14.33		-4.14	0.0567199	0.0651385	0.00630649	0.310341
	18.4			14.37		-4.03	0.0612138
	18.17			14.48		-3.69	0.0774817
			Cont	0.0563633	0.00417035
			CNF	0.0651385	0.00630649	0.310341

## Sheet: Figure1E
Adaxial	Control	CNF				Ave.	SE	TTEST(p value)		Abaxial	Control	CNF			Ave.	SE	TTEST(p value)
	117.5	120.6			Control	128.305	1.42164				124.9	82.8		Control	127.212	0.900462
	132.5	114.6			CNF	87.955	3.53811	8.29493e-19			128.4	25.1		CNF	66.2783	3.36851	1.57685e-34
	113.2	101.4									118.5	44.3
	117.9	66.3									125.6	39.1
	103.9	121.3									128.1	85.4
	109.5	77.9									119.8	79.4
	128.8	118.9									135.6	71.4
	130.1	126.6									126	94.7
	114.2	129				Adaxial	Abaxial				124.7	48.4
	130.4	64.5			Control	128.305	127.212				130.6	79.3
	123	87.7			CNF	87.955	66.2783				115.7	46.8
	113.3	94.7									122.8	58.4
	131	84.9		SE	Cont	CNF					129.5	51
	104.2	118.1			1.42164	3.53811					125.3	66.7
	145.3	114.6			0.900462	3.36851					124.2	140
	132.8	121.9									136.8	130
	140.4	140.1									120.7	122.7
	135.5	117.3									118.4	125.8
	128.6	134.2									131.8	80.8
	135.4	75.3									123.7	68.7
	140	120.4									122.9	60
	141.9	40.1									121.8	63.5
	140.5	76.2									116	45.3
	129.1	70.1									125.9	71.8
	137.3	43.1									110.2	66.1
	133.1	40.2									121.8	50.9
	135.3	114.5									123	53
	123.4	84.8									114.1	99.5
	138.8	117.2									126.4	39.6
	147.3	113.3									131.7	105.7
	104.5	52.4									127.1	54.4
	130.5	60.6									122.6	72.8
	107.4	73.6									126.1	69.4
	110.1	103									132.8	56.6
	128.7	65.3									116.9	69.3
	123.9	75.7									128.3	45.2
	134.8	86.5									127.4	46.5
	116.3	75.1									119.5	47.5
	126.8	129.4									140.7	72.4
	109.9	91									142.6	46.6
	133.2	77.6									130.9	84.7
	131.2	93.8									124.7	52.1
	136.4	67.1									126.1	50.6
	139.3	98.2									137.3	42.4
	128.9	117.4									129.7	62.8
	126.6	127.3									131.7	86.6
	122.4	55.2									124.2	59.3
	120.2	54.1									131.1	44.9
	126.7	59									133.2	58.8
	128.8	68.2									140	49.7
	136.6	51									132.7	87.9
	131.4	95.6									122	35.1
	128.1	77.5									135.1	59.6
	144	52.8									129.7	51.3
	133.7	60.7									140.5	88.1
	132.6	79.5									131.9	54.6
	138.8	51.9									127.9	26.8
	138.7	68									135.5	127.5
	131.2	76.4									136.9	40.1
	142.4	83.6									122.7	36.9

## Sheet: Figure1G
Adaxial		Urediniospore	germtube	appresorium	Germination	Gt without Ap	Gt with Ap			Urediniospore	germtube	appresorium	Germination	Gt without Ap	Gt with Ap				Urediniospore	germtube	appresorium	Germination	Gt without Ap	Gt with Ap				Urediniospore	germtube	appresorium	Germination	Gt without Ap	Gt with Ap
	mock	12	12	9	100	25	75		CNF	5	5	5	100	0	100			Sco	3	3	2	100	33.3333	66.6667			DMSO	7	5	4	71.4286	14.2857	57.1429
		5	5	5	100	0	100			3	3	3	100	0	100				2	1	0	50	50	0				4	2	2	50	0	50
		4	2	2	50	0	50			5	5	3	100	40	60				4	3	2	75	25	50				4	1	1	25	0	25
		7	7	6	100	14.2857	85.7143			1	1	0	100	100	0				4	2	1	50	25	25				5	2	2	40	0	40
		10	8	7	80	10	70			8	8	3	100	62.5	37.5				5	3	2	60	20	40				8	7	6	87.5	12.5	75
		21	21	17	100	19.0476	80.9524			4	4	2	100	50	50				9	6	3	66.6667	33.3333	33.3333				7	7	6	100	14.2857	85.7143
		5	5	4	100	20	80			1	1	0	100	100	0				4	4	0	100	100	0				2	2	2	100	0	100
		5	3	2	60	20	40			3	3	2	100	33.3333	66.6667				4	4	1	100	75	25				4	3	3	75	0	75
		4	4	2	100	50	50			3	3	1	100	66.6667	33.3333				3	1	1	33.3333	0	33.3333				3	1	1	33.3333	0	33.3333
		5	5	5	100	0	100			7	7	6	100	14.2857	85.7143				3	2	0	66.6667	66.6667	0				3	3	3	100	0	100
		15	15	8	100	46.6667	53.3333			2	2	0	100	100	0				4	1	1	25	0	25				7	7	7	100	0	100
		5	5	3	100	40	60			3	3	1	100	66.6667	33.3333				3	2	1	66.6667	33.3333	33.3333				9	9	9	100	0	100
		4	4	3	100	25	75			2	2	1	100	50	50				2	2	1	100	50	50				3	3	3	100	0	100
		3	3	3	100	0	100			7	7	7	100	0	100				5	4	1	80	60	20				9	8	6	88.8889	22.2222	66.6667
		4	3	2	75	25	50			3	3	1	100	66.6667	33.3333				4	3	2	75	25	50				7	3	3	42.8571	0	42.8571
		4	4	2	100	50	50			4	4	3	100	25	75				3	1	1	33.3333	0	33.3333				4	4	4	100	0	100
		7	7	6	100	14.2857	85.7143			7	6	5	85.7143	14.2857	71.4286				4	2	2	50	0	50				4	4	4	100	0	100
		4	3	3	75	0	75			5	4	3	80	20	60				2	2	0	100	100	0				3	1	1	33.3333	0	33.3333
		8	7	5	87.5	25	62.5			2	2	0	100	100	0				3	1	1	33.3333	0	33.3333				6	5	5	83.3333	0	83.3333
		132								3	3	2	100	33.3333	66.6667				10	10	9	100	10	90				3	1	1	33.3333	0	33.3333
										3	3	1	100	66.6667	33.3333				8	7	7	87.5	0	87.5				102
										81									9	9	8	100	11.1111	88.8889
	germination					Gt withtout Ap					Gt with Ap								98
			SE					SE					SE
	mock	90.9211	3.56236			mock	20.2256	3.89044			mock	70.6955	4.33052
	CNF	98.3673	1.14237			CNF	48.0669	7.46746			CNF	50.3005	7.21782
	Scopoletin	70.5682	5.53243			Scopoletin	32.6263	6.75528			Scopoletin	37.9419	5.85938
	DMSO	73.2004	6.48035			DMSO	3.16468	6.75528			DMSO	70.0357	6.29247
	Tukey's HSD test							Tukey's HSD test							Tukey's HSD test
	SampleA-SampleB	p-value						SampleA-SampleB	p-value						SampleA-SampleB	p-value
	DMSO-CNF	0.0016983						DMSO-CNF	1.8e-06						DMSO-CNF	0.112091
	mock-CNF	0.652039						mock-CNF	0.0055004						mock-CNF	0.115761
	Scopoletin-CNF	0.0003058						Scopoletin-CNF	0.206008						Scopoletin-CNF	0.465781
	mock-DMSO	0.0696321						mock-DMSO	0.19023						mock-DMSO	0.999963
	Scopoletin-DMSO	0.978154						Scopoletin-DMSO	0.0020728						Scopoletin-DMSO	0.0019166
	Scopoletin-mock	0.0224398						Scopoletin-mock	0.409732						Scopoletin-mock	0.0023082
		Ge	Ap		Ge	Ap
	Cont	90.9211	70.6955		96.9591	73.5732
	DMSO	73.2004	70.0357		85.7083	74.7816
	CNF	98.3673	50.3005		93.3333	29.2095
	Sco	70.5682	37.9419		57.4603	35.3095
		mock	DMSO	CNF	Sco
		3.56236	6.48035	1.14237	5.53243
		4.33052	6.29247	7.21782	5.85938
		1.72381	4.61345	3.89932	8.19848
		4.33052	5.79276	5.79276	5.85938
Abaxial		Urediniospore	germtube	appresorium	Germination	Gt without Ap	Gt with Ap			Urediniospore	germtube	appresorium	Germination	Gt without Ap	Gt with Ap			Urediniospore	germtube	appresorium	Germination	Gt without Ap	Gt with Ap			Urediniospore	germtube	appresorium	Germination	Gt without Ap	Gt with Ap
	mock	14	14	9	100	35.7143	64.2857		CNF	2	2	0	100	100	0		Sco	1	1	0	100	100	0		DMSO	2	2	2	100	0	100
		9	9	6	100	33.3333	66.6667			3	3	0	100	100	0			2	1	0	50	50	0			3	1	1	33.3333	0	33.3333
		5	5	5	100	0	100			2	2	0	100	100	0			3	1	0	33.3333	33.3333	0			5	5	5	100	0	100
		14	14	13	100	7.14286	92.8571			2	2	0	100	100	0			5	2	2	40	0	40			4	3	3	75	0	75
		20	20	15	100	25	75			2	2	0	100	100	0			5	1	0	20	20	0			6	6	6	100	0	100
		19	18	18	94.7368	0	94.7368			2	2	1	100	50	50			9	0	0	0	0	0			2	2	2	100	0	100
		10	10	10	100	0	100			13	13	1	100	92.3077	7.69231			6	0	0	0	0	0			3	2	0	66.6667	66.6667	0
		16	16	16	100	0	100			5	5	1	100	80	20			9	1	0	11.1111	11.1111	0			5	5	4	100	20	80
		15	14	13	93.3333	6.66667	86.6667			8	8	1	100	87.5	12.5			3	0	0	0	0	0			4	2	2	50	0	50
		18	17	15	94.4444	11.1111	83.3333			3	3	0	100	100	0			1	1	0	100	100	0			3	2	2	66.6667	0	66.6667
		10	9	8	90	10	80			3	2	0	66.6667	66.6667	0			4	3	0	75	75	0			2	2	1	100	50	50
		16	16	9	100	43.75	56.25			3	3	2	100	33.3333	66.6667			2	1	1	50	0	50			5	3	3	60	0	60
		12	12	8	100	33.3333	66.6667			3	3	1	100	66.6667	33.3333			6	6	6	100	0	100			4	3	3	75	0	75
		6	6	3	100	50	50			3	2	0	66.6667	66.6667	0			4	3	2	75	25	50			8	7	7	87.5	0	87.5
		5	5	4	100	20	80			5	5	4	100	20	80			5	5	5	100	0	100			8	8	6	100	25	75
		6	6	3	100	50	50			7	7	6	100	14.2857	85.7143			7	7	7	100	0	100			5	5	4	100	20	80
		10	10	5	100	50	50			4	4	4	100	0	100			6	4	4	66.6667	0	66.6667			11	11	10	100	9.09091	90.9091
		3	2	0	66.6667	66.6667	0			11	11	8	100	27.2727	72.7273			7	5	3	71.4286	28.5714	42.8571			6	6	5	100	16.6667	83.3333
		4	4	3	100	25	75			3	1	0	33.3333	33.3333	0			10	9	9	90	0	90			4	4	4	100	0	100
		2	2	2	100	0	100			9	9	5	100	44.4444	55.5556			6	4	4	66.6667	0	66.6667			9	9	8	100	11.1111	88.8889
	germination					Gt withtout Ap					Gt with Ap
			SE					SE					SE
	mock	96.9591	1.72381			mock	23.3859	4.69802			mock	73.5732	5.50801
	CNF	93.3333	3.89932			CNF	64.1239	7.55999			CNF	29.2095	7.90232
	Scopoletin	57.4603	8.19848			Scopoletin	22.1508	7.50223			Scopoletin	35.3095	8.95756
	DMSO	85.7083	4.61345			DMSO	10.9268	4.12484			DMSO	74.7816	5.79276
	Tukey's HSD test						Tukey's HSD test								Tukey's HSD test
	SampleA-SampleB	p-value					SampleA-SampleB	p-value							SampleA-SampleB	p-value
	DMSO-CNF	0.728177					DMSO-CNF	3e-07							DMSO-CNF	0.0001654
	mock-CNF	0.96637					mock-CNF	8.01e-05							mock-CNF	0.0002618
	Scopoletin-CNF	3.4e-05					Scopoletin-CNF	4.96e-05							Scopoletin-CNF	0.932797
	mock-DMSO	0.44901					mock-DMSO	0.548232							mock-DMSO	0.999879
	Scopoletin-DMSO	0.0014166					Scopoletin-DMSO	0.579333							Scopoletin-DMSO	0.0013355
	Scopoletin-mock	7.1e-06					Scopoletin-mock	0.999896							Scopoletin-mock	0.001982

## Sheet: Figure2B
	Hydrophilic	14.7		Hydrophobic	114.6		CNF(BC0.1%)	74.6				Ave.	SE	TTEST
		14.7			114.2			78.4			Hydrophilic	16.82	0.524892
		19.5			115.8			71.5			Hydrophobic	115.1	0.291738	5.15623e-30
		15.1			115.1			68.7			CNF	77.03	2.04842	2.01487e-16
		17.6			115.3			84.4
		17.6			115.2			72.5
		17.6			114.7			80.2
		16			117.3			78.1
		16.8			114.6			89.7
		18.6			114.2			72.2
	Ave.	16.82		Ave.	115.1		Ave.	77.03

## Sheet: Figure2C
		uredhiniospore	Germ-tube	Appresorium		Germination	Gt without Ap	Gt with Ap			uredhiniospore	Germ-tube	Appresorium		Germination	Gt without Ap	Gt with Ap			uredhiniospore	Germ-tube	Appresorium		Germination	Gt without Ap	Gt with Ap			uredhiniospore	Germ-tube	Appresorium		Germination	Gt without Ap	Gt with Ap			uredhiniospore	Germ-tube	Appresorium		Germination	Gt without Ap	Gt with Ap
	mock1-1	6	6	0		100	100	0		Hydrophobic1-1	62	53	14		85.4839	62.9032	22.5806		CNF1-1	45	45	2		100	95.5556	4.44444		Scopoletin1-1	26	0	0		0	0	0		DMSO1-1	25	20	7		80	52	28
	mock1-2	8	8	0		100	100	0		Hydrophobic1-2	62	55	22		88.7097	53.2258	35.4839		CNF1-2	36	31	6		86.1111	69.4444	16.6667		Scopoletin1-2	24	1	0		4.16667	4.16667	0		DMSO1-2	55	53	15		96.3636	69.0909	27.2727
	mock1-3	7	7	0		100	100	0		Hydrophobic1-3	52	44	9		84.6154	67.3077	17.3077		CNF1-3	15	14	1		93.3333	86.6667	6.66667		Scopoletin1-3	15	0	0		0	0	0		DMSO1-3	54	49	14		90.7407	64.8148	25.9259
	mock1-4	8	8	0		100	100	0		Hydrophobic1-4	63	53	14		84.127	61.9048	22.2222		CNF1-4	32	30	2		93.75	87.5	6.25		Scopoletin1-4	54	0	0		0	0	0		DMSO1-4	25	18	4		72	56	16
	mock1-5	11	10	1		90.9091	81.8182	9.09091		Hydrophobic1-5	49	45	20		91.8367	51.0204	40.8163		CNF1-5	28	27	4		96.4286	82.1429	14.2857		Scopoletin1-5	61	0	0		0	0	0		DMSO1-5	66	60	32		90.9091	42.4242	48.4848
	mock1-6	7	7	0		100	100	0		Hydrophobic2-1	50	41	8		82	66	16		CNF2-1	46	45	5		97.8261	86.9565	10.8696		Scopoletin2-1	37	0	0		0	0	0		DMSO2-1	45	44	15		97.7778	64.4444	33.3333
	mock1-7	7	6	1		85.7143	71.4286	14.2857		Hydrophobic2-2	49	47	16		95.9184	63.2653	32.6531		CNF2-2	59	59	11		100	81.3559	18.6441		Scopoletin2-2	26	0	0		0	0	0		DMSO2-2	48	45	22		93.75	47.9167	45.8333
	mock1-8	10	10	2		100	80	20		Hydrophobic2-3	39	37	17		94.8718	51.2821	43.5897		CNF2-3	32	31	5		96.875	81.25	15.625		Scopoletin2-3	33	0	0		0	0	0		DMSO2-3	56	53	23		94.6429	53.5714	41.0714
	mock1-9	13	13	6		100	53.8462	46.1538		Hydrophobic2-4	53	48	16		90.566	60.3774	30.1887		CNF2-4	32	30	2		93.75	87.5	6.25		Scopoletin2-4	29	0	0		0	0	0		DMSO2-4	28	25	10		89.2857	53.5714	35.7143
	mock1-10	9	9	4		100	55.5556	44.4444		Hydrophobic3-1	49	38	30		77.551	16.3265	61.2245		CNF2-5	48	46	10		95.8333	75	20.8333		Scopoletin2-5	29	0	0		0	0	0		DMSO2-5	44	42	18		95.4545	54.5455	40.9091
	mock2-1	24	24	8		100	66.6667	33.3333		Hydrophobic3-2	13	12	9		92.3077	23.0769	69.2308		CNF3-1	42	40	13		95.2381	64.2857	30.9524		Scopoletin3-1	22	0	0		0	0	0		DMSO3-1	40	27	14		67.5	32.5	35
	mock2-2	9	9	3		100	66.6667	33.3333		Hydrophobic3-3	35	29	13		82.8571	45.7143	37.1429		CNF3-2	36	31	11		86.1111	55.5556	30.5556		Scopoletin3-2	7	0	0		0	0	0		DMSO3-2	10	10	10		100	0	100
	mock2-3	16	15	5		93.75	62.5	31.25		Hydrophobic3-4	22	22	11		100	50	50		CNF3-3	24	22	6		91.6667	66.6667	25		Scopoletin3-3	26	0	0		0	0	0		DMSO3-3	13	11	7		84.6154	30.7692	53.8462
	mock2-4	15	15	7		100	53.3333	46.6667		Hydrophobic3-5	29	25	21		86.2069	13.7931	72.4138		CNF3-4	23	21	8		91.3043	56.5217	34.7826		Scopoletin3-4	24	0	0		0	0	0		DMSO3-4	36	30	28		83.3333	5.55556	77.7778
	mock2-5	15	15	2		100	86.6667	13.3333		Hydrophobic4-1	50	48	28		96	40	56		CNF3-5	35	27	9		77.1429	51.4286	25.7143		Scopoletin3-5	12	0	0		0	0	0		DMSO4-1	80	75	60		93.75	18.75	75
	mock2-6	12	12	3		100	75	25		Hydrophobic4-2	38	29	23		76.3158	15.7895	60.5263		CNF3-6	40	35	6		87.5	72.5	15		Scopoletin3-6	46	0	0		0	0	0		DMSO4-2	105	99	85		94.2857	13.3333	80.9524
	mock3-1	10	9	8		90	10	80		Hydrophobic4-3	36	34	21		94.4444	36.1111	58.3333		CNF3-7	34	29	12		85.2941	50	35.2941		Scopoletin4-1	84	5	0		5.95238	5.95238	0		DMSO4-3	54	43	41		79.6296	3.7037	75.9259
	mock3-2	10	10	8		100	20	80		Hydrophobic4-4	27	27	19		100	29.6296	70.3704		CNF3-8	25	22	8		88	56	32		Scopoletin4-2	36	0	0		0	0	0		DMSO4-4	45	36	29		80	15.5556	64.4444
	mock3-3	30	29	24		96.6667	16.6667	80		Hydrophobic4-5	29	23	19		79.3103	13.7931	65.5172		CNF4-1	17	16	3		94.1176	76.4706	17.6471		Scopoletin4-3	25	0	0		0	0	0		DMSO5-1	13	12	4		92.3077	61.5385	30.7692
	mock3-4	27	23	19		85.1852	14.8148	70.3704		Hydrophobic5-1	44	39	28		88.6364	25	63.6364		CNF4-2	26	22	6		84.6154	61.5385	23.0769		Scopoletin4-4	31	0	0		0	0	0			842
	mock3-5	12	11	10		91.6667	8.33333	83.3333		Hydrophobic5-2	24	21	12		87.5	37.5	50		CNF4-3	3	3	0		100	100	0		Scopoletin4-5	51	0	0		0	0	0
	mock3-6	11	11	11		100	0	100		Hydrophobic5-3	41	35	29		85.3659	14.6341	70.7317		CNF4-4	14	12	5		85.7143	50	35.7143			698
	mock3-7	18	18	12		100	33.3333	66.6667		Hydrophobic5-4	64	62	40		96.875	34.375	62.5		CNF4-5	3	3	0		100	100	0
	mock3-8	23	22	18		95.6522	17.3913	78.2609		Hydrophobic5-5	14	14	7		100	50	50		CNF4-6	25	21	7		84	56	28
	mock3-9	21	20	19		95.2381	4.7619	90.4762			994								CNF5-1	31	12	7		38.7097	16.129	22.5806
	mock3-10	2	2	2		100	0	100											CNF5-2	37	27	2		72.973	67.5676	5.40541
	mock4-1	15	15	12		100	20	80											CNF5-3	30	29	13		96.6667	53.3333	43.3333
	mock4-2	20	20	7		100	65	35											CNF5-4	54	37	15		68.5185	40.7407	27.7778
	mock4-3	7	7	6		100	14.2857	85.7143												872
	mock4-4	6	6	1		100	83.3333	16.6667
	mock4-5	10	10	5		100	50	50
	mock4-6	13	13	10		100	23.0769	76.9231
	mock4-7	17	17	13		100	23.5294	76.4706
	mock5-1	27	26	24		96.2963	7.40741	88.8889
	mock5-2	26	25	23		96.1538	7.69231	88.4615
	mock5-3	10	10	10		100	0	100
	mock5-4	17	16	15		94.1176	5.88235	88.2353
	mock5-5	27	22	19		81.4815	11.1111	70.3704
		536
				SE										SE										SE
	Germination	glass	97.1798	0.787171							Gt without Ap	glass	44.4764	5.71508							Gt with Ap	glass	52.7034	5.54634
		Hydrophobic	89.2291	1.44813								Hydrophobic	40.9596	3.77165								Hydrophobic	48.2696	3.68934
		CNF	88.6243	2.40062								CNF	68.8611	3.66512								CNF	19.7632	2.24378
		Scopoletin	0.481859	0.337766								Scopoletin	0.481859	0.337766								Scopoletin	0	0
		DMSO	88.2287	2.06448								DMSO	38.9519	5.28614								DMSO	49.2769	5.33528
	Tukey's HSD test
	SampleA-SampleB	p-value		mock	Hydrophobic	CNF	DMSO	Scopoletin			Tukey's HSD test			CNF	mock	Hydrophobic	DMSO	Scopoletin			Tukey's HSD test			mock	DMSO	Hydrophobic	CNF	Sco
	DMSO-CNF	0.999824	mock	a	-	-	-	-	a		SampleA-SampleB	p-value	CNF	a	-	-	-	-	a		SampleA-SampleB	p-value	mock	a	-	-	-	-	a
	mock-CNF	0.0004023	Hydrophobic	*	b	-	-	-	b		DMSO-CNF	0.000437	mock	*	b	-	-	-	b		DMSO-CNF	0.0001741	DMSO	a	b	-	-	-	ab
	Scopoletin-CNF	0	CNF	*	b		-	-	b		mock-CNF	0.0002816	Hydrophobic	*	b	c	-	-	bc		mock-CNF	1e-07	Hydrophobic	a	b	b	-	-	ab
	Hydrophobic-CNF	0.998771	DMSO	*	b	b	b	-	b		Scopoletin-CNF	0	DMSO	*	*	c	d	-	cd		Scopoletin-CNF	0.0213993	CNF	*	*	*	c	-	c
	mock-DMSO	0.0012401	Scopoletin	*	*	*	*	c	c		Hydrophobic-CNF	0.0004603	Scopoletin	*	*	*	d	d	d		Hydrophobic-CNF	9.81e-05	Sco	*	*	*	*	d	d
	Scopoletin-DMSO	0									mock-DMSO	0.975082									mock-DMSO	0.938179
	Hydrophobic-DMSO	0.994076									Scopoletin-DMSO	1.21e-05									Scopoletin-DMSO	0
	Scopoletin-mock	0									Hydrophobic-DMSO	0.99874									Hydrophobic-DMSO	0.999893
	Hydrophobic-mock	0.0023159									Scopoletin-mock	0									Scopoletin-mock	0
	Hydrophobic-Scopoletin	0									Hydrophobic-mock	0.997619									Hydrophobic-mock	0.85308
											Hydrophobic-Scopoletin	9e-07									Hydrophobic-Scopoletin	0
		Ge	Ap
	Cont	89.2291	48.2696
	DMSO	88.2287	49.2769
	CNF	88.6243	19.7632
	Sco	0.481859	0
		1.44813	2.06448	2.40062	0.337766
		3.68934	5.33528	2.24378	0
		Cont	DMSO	CNF	Sco
	Ge	89.2291	88.2287	88.6243	0.481859
	Ap	48.2696	49.2769	19.7632	0

## Sheet: Figure3A_SupplementalFigure1
	EF1α					Ubiquitin5			幾何平均			CHS5-1				Average	SE	TTEST			CHS5-2				Average	SE	TTEST			CHS2-1				Average	SE	TTEST			CHS2-2				Average	SE	TTEST			CHS2-3
0h	24.83	24.7	0.913831		0h	19.89	19.5725	0.802459	0.856337		0h	26.71	26.8375	1.0924	1.27567	1.01454	0.100984			0h	28.27	28.47	1.1487	1.34141	1.02955	0.139559			0h	31.14	30.55	0.664343	0.775796	1.31036	0.568566			0h	28.61	29.0925	1.39716	1.63156	1.11875	0.289622			0h	28.86	29.1525
	25.15		0.732043			19.45		1.08862	0.892702			27.18		0.788673	0.883468						28.42		1.03526	1.1597						29.15		2.63902	2.95621						28.57		1.43644	1.6091						29.4
	23.87		1.77769			19.12		1.36841	1.55968			26.1		1.66728	1.06899						27.96		1.42405	0.91304						31.27		0.607097	0.389245						29.14		0.967612	0.620391						28.53
	24.95		0.840896			19.83		0.836536	0.838714			27.36		0.696164	0.830038						29.23		0.590496	0.70405						30.64		0.939523	1.1202						30.05		0.514948	0.613974						29.82
2h	24.19	23.7825	0.753929		2h	18.02	18.2275	1.15469	0.933033		2h	24.1		6.66914	7.1478	9.09221	1.41773	0.00127962		2h	25.79		6.40856	6.86852	8.88015	1.47641	0.00184078		2h	34.69	32.895	0.0567199	0.0607909	0.370404	0.242888	0.17925		2h	27.84		2.38254	2.55354	3.73133	0.865092	0.0286599		2h	28.63
	23.98		0.87206			17.89		1.26357	1.04972			24.01		7.09843	6.76223						25.69		6.86852	6.54322						32.58		0.244855	0.233258						27.72		2.58919	2.46656						28.42
	23.45		1.25919			18.67		0.735858	0.962594			23.2		12.445	12.9287						24.83		12.4666	12.9511						33.97		0.0934281	0.0970586						26.52		5.94839	6.17954						27.71
	23.51		1.2079			18.33		0.931418	1.06069			23.5		10.1085	9.53016						25.19		9.71356	9.15779						30.34		1.15669	1.09051						27.11		3.95177	3.72567						27.98
4h	23.11	23.745	1.55294		4h	18.24	18.675	1.35191	1.44894		4h	22.92		15.1107	10.4288	8.96047	1.1925	0.000563352		4h	24.07		21.1121	14.5707	13.5989	1.81634	0.00045788		4h	--	33.2833	#VALUE!	#VALUE!	0.287784	0.202532	0.200487		4h	26.38		6.55456	4.52369	4.22198	0.170261	9.09105e-05		4h	27.45
	23.87		0.917004			18.67		1.00347	0.959264			24.28		5.88687	6.13686						25		11.0809	11.5514						33.95		0.0947323	0.0987552						27.15		3.84371	4.00694						29.06
	24.31		0.675955			19		0.798298	0.734584			24.3		5.80582	7.90355						25.59		7.3615	10.0213						34.79		0.0529216	0.0720429						27.59		2.83333	3.85706						29.03
	23.69		1.03886			18.79		0.923382	0.97942			23.36		11.1386	11.3727						24.31		17.8766	18.2522						31.11		0.678302	0.692555						26.47		4.40762	4.50023						28
6h	23.48	23.6625	1.13485		6h	18.62	18.85	1.17283	1.15369		6h	22.6		18.8632	16.3504	10.7964	1.86278	0.00193184		6h	24.4		16.7955	14.5581	13.0059	0.812001	6.64796e-06		6h	38.11	34.65	0.00529924	0.00459331	0.161454	0.108414			6h	26.36		6.64606	5.76072	5.12177	0.330751	9.85819e-05		6h	26.82
	23.58		1.05885			19.1		0.840896	0.943602			23.67		8.98488	9.5219						24.73		13.3614	14.16						--		#VALUE!	#VALUE!						26.69		5.28719	5.6032						27.44
	24.01		0.785945			18.98		0.913831	0.847479			23.95		7.39987	8.73162						25.23		9.44794	11.1483						33.97		0.0934281	0.110242						27.19		3.7386	4.41144						27.34
	23.58		1.05885			18.7		1.10957	1.08391			23.62		9.30174	8.58162						24.75		13.1775	12.1573						31.87		0.400535	0.369527						26.74		5.10708	4.71171						26.93
12h	24.95	24.7975	0.89969		12h	19.5	19.21	0.817902	0.857822		12h	23.88		7.76777	9.05522	7.32903	0.754632	0.000166483		12h	25.92		5.85634	6.82699	5.28653	0.574646	0.000363659		12h	32.17	32.1125	0.325335	0.379258	0.475931	0.162799	0.207958		12h	28		2.13243	2.48587	2.42328	0.209623	0.0107218		12h	25.54
	24.88		0.94442			19.11		1.07177	1.00608			24.35		5.60805	5.57414						26.04		5.38893	5.35635						30.85		0.812252	0.807341						27.81		2.4326	2.41789						25.63
	24.7		1.06992			18.89		1.24833	1.15569			23.88		7.76777	6.72135						25.98		5.61778	4.86099						30.96		0.752623	0.651235						27.97		2.17724	1.88394						25.51
	24.66		1.1			19.34		0.913831	1.0026			23.84		7.98615	7.96542						26.43		4.11246	4.10178						34.47		0.0660636	0.0658921						27.55		2.91299	2.90543						26
24h	23.09	23.835	1.67597		24h	18.67	18.8025	1.09619	1.35543		24h	24.83		4.02085	2.96648	2.62796	0.143495	9.32736e-05		24h	28.33		1.10191	0.812956	1.29338	0.240217	0.37895		24h	35.08	33.0933	0.0432847	0.0319343	0.327714	0.16528			24h	29.67		0.670124	0.4944	1.05078	0.209946	0.855565		24h	27.18
	24.27		0.739694			18.73		1.05154	0.881939			25.56		2.42419	2.7487						27.74		1.65864	1.88067						31.46		0.532185	0.603427						29.15		0.960928	1.08956						26.81
	22.78		2.07772			19.04		0.848214	1.32754			25.12		3.28866	2.47727						27.5		1.95884	1.47555						--		#VALUE!	#VALUE!						28.54		1.46662	1.10477						26.07
	25.2		0.388234			18.77		1.02278	0.630142			26.29		1.46155	2.3194						29.13		0.632878	1.00434						32.74		0.219151	0.347781						29.16		0.95429	1.5144						27.91
											0 h	1.01454	0.100984							0 h	1.02955	0.139559							0 h	1.31036	0.568566							0 h	1.11875	0.289622							0 h	1.0279	0.143614
											2 h	9.09221	1.41773	0.00127962						2 h	8.88015	1.47641	0.00184078						2 h	0.370404	0.242888	0.17925						2 h	3.73133	0.865092	0.0286599						2 h	2.01774	0.299811
											4 h	8.96047	1.1925	0.000563352						4 h	13.5989	1.81634	0.00045788						4 h	0.287784	0.202532	0.200487						4 h	4.22198	0.170261	9.09105e-05						4 h	1.77734	0.287644
											6 h	10.7964	1.86278	0.00193184						6 h	13.0059	0.812001	6.64796e-06						6 h	0.161454	0.108414							6 h	5.12177	0.330751	9.85819e-05						6 h	4.07233	0.205107
											12 h	7.32903	0.754632	0.000166483						12 h	5.28653	0.574646	0.000363659						12 h	0.475931	0.162799	0.207958						12 h	2.42328	0.209623	0.0107218						12 h	11.3388	1.1149
											24 h	2.62796	0.143495	9.32736e-05						24 h	1.29338	0.240217	0.37895						24 h	0.327714	0.16528							24 h	1.05078	0.209946	0.855565						24 h	4.69545	0.820532
[truncated: 34 more columns]

## Sheet: Figure3c
		urediniospore	Germtube	Appresorium		Germination	Gt without Ap	Gt with Ap			urediniospore	Germtube	Appresorium		Germination	Gt without Ap	Gt with Ap			urediniospore	Germtube	Appresorium		Germination	Gt without Ap	Gt with Ap			urediniospore	Germtube	Appresorium		Germination	Gt without Ap	Gt with Ap
	control1-1	21	19	18		90.4762	4.7619	85.7143		Hydrophobic1-1	36	32	8		88.8889	66.6667	22.2222		GFP1-1	48	47	23		97.9167	50	47.9167		CHS1-1	17	8	0		47.0588	47.0588	0
	control1-2	11	10	9		90.9091	9.09091	81.8182		Hydrophobic1-2	54	49	21		90.7407	51.8519	38.8889		GFP1-2	30	27	18		90	30	60		CHS1-2	13	7	0		53.8462	53.8462	0
	control1-3	18	18	12		100	33.3333	66.6667		Hydrophobic1-3	22	21	8		95.4545	59.0909	36.3636		GFP1-3	19	19	11		100	42.1053	57.8947		CHS1-3	24	12	0		50	50	0
	control1-4	14	13	12		92.8571	7.14286	85.7143		Hydrophobic1-4	49	47	18		95.9184	59.1837	36.7347		GFP1-4	11	10	3		90.9091	63.6364	27.2727		CHS1-4	23	15	0		65.2174	65.2174	0
	control1-5	17	15	13		88.2353	11.7647	76.4706		Hydrophobic1-5	26	25	8		96.1538	65.3846	30.7692		GFP1-5	17	15	5		88.2353	58.8235	29.4118		CHS1-5	9	5	0		55.5556	55.5556	0
	control1-6	26	24	21		92.3077	11.5385	80.7692		Hydrophobic2-1	14	13	8		92.8571	35.7143	57.1429		GFP2-1	5	4	1		80	60	20		CHS2-1	25	15	1		60	56	4
	control2-1	5	4	3		80	20	60		Hydrophobic2-2	9	9	7		100	22.2222	77.7778		GFP2-2	7	6	3		85.7143	42.8571	42.8571		CHS2-2	22	8	0		36.3636	36.3636	0
	control2-2	5	4	4		80	0	80		Hydrophobic2-3	16	15	5		93.75	62.5	31.25		GFP2-3	6	6	5		100	16.6667	83.3333		CHS2-3	18	12	1		66.6667	61.1111	5.55556
	control2-3	5	5	4		100	20	80		Hydrophobic2-4	15	11	9		73.3333	13.3333	60		GFP2-4	6	6	4		100	33.3333	66.6667		CHS2-4	27	18	0		66.6667	66.6667	0
	control2-4	3	3	3		100	0	100		Hydrophobic2-5	12	11	7		91.6667	33.3333	58.3333		GFP2-5	11	11	7		100	36.3636	63.6364		CHS2-5	22	16	0		72.7273	72.7273	0
	control2-5	6	6	4		100	33.3333	66.6667		Hydrophobic2-6	19	18	8		94.7368	52.6316	42.1053		GFP2-6	13	13	8		100	38.4615	61.5385		CHS2-6	12	7	0		58.3333	58.3333	0
	control2-6	10	8	5		80	30	50		Hydrophobic3-1	9	7	5		77.7778	22.2222	55.5556		GFP3-1	9	9	3		100	66.6667	33.3333		CHS3-1	19	9	0		47.3684	47.3684	0
	control3-1	3	3	3		100	0	100		Hydrophobic3-2	14	13	6		92.8571	50	42.8571		GFP3-2	12	12	8		100	33.3333	66.6667		CHS3-2	15	9	2		60	46.6667	13.3333
	control3-2	8	8	8		100	0	100		Hydrophobic3-3	8	6	4		75	25	50		GFP3-3	9	7	4		77.7778	33.3333	44.4444		CHS3-3	12	7	2		58.3333	41.6667	16.6667
	control3-3	18	16	16		88.8889	0	88.8889		Hydrophobic3-4	19	19	13		100	31.5789	68.4211		GFP3-4	3	3	3		100	0	100		CHS3-4	16	9	0		56.25	56.25	0
	control3-4	19	18	18		94.7368	0	94.7368		Hydrophobic3-5	12	12	11		100	8.33333	91.6667		GFP3-5	6	6	6		100	0	100		CHS3-5	17	10	1		58.8235	52.9412	5.88235
	control3-5	7	7	7		100	0	100		Hydrophobic4-1	9	9	4		100	55.5556	44.4444		GFP4-1	16	11	4		68.75	43.75	25		CHS3-6	21	12	0		57.1429	57.1429	0
	control3-6	6	6	4		100	33.3333	66.6667		Hydrophobic4-2	24	21	8		87.5	54.1667	33.3333		GFP4-2	9	7	2		77.7778	55.5556	22.2222		CHS4-1	18	2	0		11.1111	11.1111	0
	control3-7	9	9	9		100	0	100		Hydrophobic4-3	16	14	8		87.5	37.5	50		GFP4-3	15	9	3		60	40	20		CHS4-2	22	8	1		36.3636	31.8182	4.54545
	control4-1	16	15	14		93.75	6.25	87.5		Hydrophobic4-4	11	11	7		100	36.3636	63.6364		GFP4-4	18	15	4		83.3333	61.1111	22.2222		CHS4-3	12	7	0		58.3333	58.3333	0
	control4-2	13	13	13		100	0	100		Hydrophobic4-5	24	21	13		87.5	33.3333	54.1667		GFP4-5	9	9	3		100	66.6667	33.3333		CHS4-4	14	5	0		35.7143	35.7143	0
	control4-3	12	12	12		100	0	100		Hydrophobic5-1	12	11	7		91.6667	33.3333	58.3333		GFP5-1	23	21	14		91.3043	30.4348	60.8696		CHS4-5	8	3	1		37.5	25	12.5
	control4-4	8	8	8		100	0	100		Hydrophobic5-2	6	6	5		100	16.6667	83.3333		GFP5-2	19	16	10		84.2105	31.5789	52.6316		CHS5-1	12	6	0		50	50	0
	control4-5	7	7	5		100	28.5714	71.4286		Hydrophobic5-3	18	16	3		88.8889	72.2222	16.6667		GFP5-3	10	9	4		90	50	40		CHS5-2	19	10	0		52.6316	52.6316	0
	control4-6	7	7	5		100	28.5714	71.4286		Hydrophobic5-4	11	9	6		81.8182	27.2727	54.5455		GFP5-4	9	4	3		44.4444	11.1111	33.3333		CHS5-3	20	13	0		65	65	0
	control5-1	10	8	6		80	20	60		Hydrophobic5-5	9	9	7		100	22.2222	77.7778		GFP5-5	15	15	10		100	33.3333	66.6667		CHS5-4	26	15	0		57.6923	57.6923	0
	control5-2	9	9	7		100	22.2222	77.7778		Hydrophobic6-1	11	11	6		100	45.4545	54.5455		GFP6-1	18	16	1		88.8889	83.3333	5.55556		CHS5-5	11	10	1		90.9091	81.8182	9.09091
	control5-3	7	7	7		100	0	100		Hydrophobic6-2	31	29	10		93.5484	61.2903	32.2581		GFP6-2	12	8	2		66.6667	50	16.6667		CHS6-1	15	9	1		60	53.3333	6.66667
	control5-4	5	5	3		100	40	60		Hydrophobic6-3	11	9	3		81.8182	54.5455	27.2727		GFP6-3	8	7	2		87.5	62.5	25		CHS6-2	11	7	0		63.6364	63.6364	0
	control5-5	4	4	3		100	25	75		Hydrophobic6-4	17	12	4		70.5882	47.0588	23.5294		GFP6-4	11	11	4		100	63.6364	36.3636		CHS6-3	14	9	0		64.2857	64.2857	0
	control6-1	5	5	5		100	0	100		Hydrophobic6-5	14	9	3		64.2857	42.8571	21.4286		GFP6-5	12	7	2		58.3333	41.6667	16.6667		CHS6-4	26	12	0		46.1538	46.1538	0
	control6-2	4	4	3		100	25	75		Hydrophobic7-1	17	17	8		100	52.9412	47.0588		GFP7-1	4	3	0		75	75	0		CHS6-5	13	8	0		61.5385	61.5385	0
	control6-3	8	8	8		100	0	100		Hydrophobic7-2	16	13	7		81.25	37.5	43.75		GFP7-2	13	11	5		84.6154	46.1538	38.4615		CHS7-1	28	12	0		42.8571	42.8571	0
	control6-4	7	6	3		85.7143	42.8571	42.8571		Hydrophobic7-3	26	25	11		96.1538	53.8462	42.3077		GFP7-3	7	6	5		85.7143	14.2857	71.4286		CHS7-2	25	13	0		52	52	0
	control6-5	9	9	8		100	11.1111	88.8889		Hydrophobic7-4	15	15	9		100	40	60		GFP7-4	9	9	5		100	44.4444	55.5556		CHS7-3	12	6	0		50	50	0
	control7-1	7	7	7		100	0	100		Hydrophobic7-5	18	18	12		100	33.3333	66.6667		GFP7-5	10	6	2		60	40	20		CHS7-4	25	6	0		24	24	0
	control7-2	6	6	5		100	16.6667	83.3333		Hydrophobic8-1	9	9	5		100	44.4444	55.5556		GFP8-1	9	7	3		77.7778	44.4444	33.3333		CHS7-5	21	8	0		38.0952	38.0952	0
	control7-3	6	6	4		100	33.3333	66.6667		Hydrophobic8-2	8	8	6		100	25	75		GFP8-2	6	4	1		66.6667	50	16.6667		CHS8-1	11	5	0		45.4545	45.4545	0
	control7-4	6	6	4		100	33.3333	66.6667		Hydrophobic8-3	12	12	4		100	66.6667	33.3333		GFP8-3	9	8	2		88.8889	66.6667	22.2222		CHS8-2	14	7	1		50	42.8571	7.14286
	control7-5	11	11	8		100	27.2727	72.7273		Hydrophobic8-4	20	20	3		100	85	15		GFP8-4	18	16	13		88.8889	16.6667	72.2222		CHS8-3	21	9	0		42.8571	42.8571	0
	control8-1	10	10	10		100	0	100		Hydrophobic8-5	9	8	4		88.8889	44.4444	44.4444		GFP8-5	11	9	2		81.8182	63.6364	18.1818		CHS8-4	12	6	0		50	50	0
	control8-2	8	8	7		100	12.5	87.5		Hydrophobic9-1	11	11	4		100	63.6364	36.3636		GFP9-1	9	8	4		88.8889	44.4444	44.4444		CHS8-5	18	11	0		61.1111	61.1111	0
	control8-3	9	9	6		100	33.3333	66.6667		Hydrophobic9-2	9	9	5		100	44.4444	55.5556		GFP9-2	6	5	3		83.3333	33.3333	50		CHS9-1	11	8	0		72.7273	72.7273	0
	control8-4	5	5	4		100	20	80		Hydrophobic9-3	14	14	7		100	50	50		GFP9-3	14	11	3		78.5714	57.1429	21.4286		CHS9-2	19	12	0		63.1579	63.1579	0
	control8-5	15	10	8		66.6667	13.3333	53.3333		Hydrophobic9-4	21	18	8		85.7143	47.619	38.0952		GFP9-4	9	7	5		77.7778	22.2222	55.5556		CHS9-3	23	16	2		69.5652	60.8696	8.69565
	control9-1	8	8	8		100	0	100		Hydrophobic9-5	8	8	4		100	50	50		GFP9-5	7	7	3		100	57.1429	42.8571		CHS9-4	5	5	0		100	100	0
	control9-2	5	4	2		80	40	40			771									557								CHS9-5	14	6	1		42.8571	35.7143	7.14286
	control9-3	5	4	2		80	40	40																					812
	control9-4	4	4	3		100	25	75
	control9-5	10	10	7		100	30	70
							SE									SE								SE
				Germination	mock	95.2908	1.14617						Gt without Ap	mock	15.7731	2.04154					Gt with Ap	mock	79.5177	2.47485
					Hydrohobic	92.3099	1.35634							Hydrohobic	44.2993	2.45344						Hydrohobic	48.0107	2.60115
					GFP	85.8631	2.01672							GFP	43.6053	2.77826						GFP	42.2579	3.42971
					CHS	54.5937	2.2025							CHS	52.4401	2.21698						CHS	2.15367	0.608557
				Tukey's HSD test									Tukey's HSD test								Tukey's HSD test
				SampleA-SampleB	p-value		mock	Hydrophobic	GFP	CHS			SampleA-SampleB	p-value		CHS	Hydrophobic	GFP	mock		SampleA-SampleB	p-value		mock	Hydrophobic	GFP	CHS
				GFP-CHS	0	mock	a	-	-	-	a		GFP-CHS	0.0482686	CHS	a	-	-	-	a	GFP-CHS	0	mock	a	-	-	-	a
				mock-CHS	0	Hydrophobic	a	a	-	-	a		mock-CHS	0	Hydrophobic	a	b	-	-	ab	mock-CHS	0	Hydrophobic	*	b	-	-	b
				Hydrophobic-CHS	0	GFP	*	*	b	-	b		Hydrophobic-CHS	0.0803278	GFP	*	b	b	-	b	Hydrophobic-CHS	0	GFP	*	b	b	-	b
				mock-GFP	0.0007426	CHS	*	*	*	c	c		mock-GFP	0	mock	*	*	*	c	c	mock-GFP	0	CHS	*	*	*	c	c
				Hydrophobic-GFP	0.0483732								Hydrophobic-GFP	0.997002							Hydrophobic-GFP	0.376275
				Hydrophobic-mock	0.587042								Hydrophobic-mock	0							Hydrophobic-mock	0
				Ge	Ap
			Control	92.3099	48.0107
			GFP	85.8631	42.2579
			CHS	54.5937	2.15367
				1.35634	2.01672	2.2025
				2.60115	3.42971	0.608557

## Sheet: Figure4&Supplemental Fig2
	EF1α					UBQ			幾何平均			PR-1				Average	SE	TTEST			PAL				Average	SE	TTEST			C4H				Average	SE	TTEST			4CL				Average	SE	TTEST			CCoMT
0time	19.51	19.4675	0.970971		0time	18.01	17.8575	0.89969	0.934651		0time	33.32	34.2325	1.8823	2.01391	1.23333	0.394419			0time	26.67	27.07	1.31951	1.41177	1.0237	0.134444			0time	19.28	19.255	0.982821	1.05154	1.00111	0.0268865			0time	24.54	24.6025	1.04427	1.11729	1.01113	0.0827347			0time	30.33	31.755
	19.47		0.998269			17.87		0.991373	0.994815			34.57		0.791412	0.795536						27.36		0.817902	0.822165						19.24		1.01045	1.01572						24.59		1.0087	1.01396						31.71
	19.43		1.02633			17.7		1.11535	1.06992			35.64		0.376964	0.35233						27.18		0.926588	0.866037						19.14		1.08298	1.0122						24.32		1.2163	1.13682						32.03
	19.46		1.00521			17.85		1.00521	1.00521			33.4		1.78077	1.77154						27.07		1	0.994815						19.36		0.929805	0.924984						24.96		0.780516	0.776469						32.95
Cp24h	20.09	19.9067	0.880666		Cp24h	18.31	18.0433	0.831238	0.855595		Cp24h	25.4		455.877	532.818	1347.23	854.772	0.118555		Cp24h	23.78		9.78112	11.432	14.6102	1.60304	0.000166142		Cp24h	19.93		0.626332	0.732043	0.652283	0.0399973	0.000644027		Cp24h	25.3		0.61664	0.720715	0.681952	0.0246545	0.0217037		Cp24h	30.05
	19.77		1.09936			18.02		1.0163	1.05702			25.33		478.541	452.728						22.94		17.5087	16.5642						19.87		0.65293	0.617709						25.06		0.728247	0.688964						29.34
	19.86		1.03288			17.8		1.18372	1.10573			22.51		3379.28	3056.15						22.94		17.5087	15.8345						19.83		0.671286	0.607097						25.11		0.70344	0.636177						29.31
Np24h	19.85	19.7267	0.918064		Np24h	18.06	17.9667	0.937354	0.927659		Np24h	26.86		165.708	178.63	197.68	11.0455	4.29786e-06		Np24h	23.27		13.9288	15.015	16.5743	0.892178	5.26811e-06		Np24h	19.99		0.600818	0.647671	0.616716	0.0163969	0.000103636		Np24h	24.92		0.802459	0.865037	0.900099	0.0365691	0.328413		Np24h	29.68
	19.55		1.13027			17.82		1.10701	1.11858			26.31		242.611	216.892						22.73		20.2521	18.1052						19.85		0.662044	0.591862						24.48		1.08862	0.973217						29.23
	19.78		0.963707			18.02		0.963707	0.963707			26.66		190.349	197.517						23.07		16	16.6026						20.02		0.588453	0.610614						24.87		0.830758	0.862044						29.64
Cm24h	19.58	19.5567	0.983957		Cm24h	18.28	18.3033	1.0163	1		Cm24h	28.6		49.608	49.608	17.8489	15.8796	0.266665		Cm24h	26.47		1.51572	1.51572	1.44891	0.404677	0.307197		Cm24h	20.05		0.576343	0.576343	0.622922	0.0236102	0.000163023		Cm24h	25.51		0.533108	0.533108	0.559971	0.0626988	0.00970767		Cm24h	34.28
	19.47		1.06191			18.43		0.915945	0.986233			33.25		1.97589	2.00347						27.57		0.707107	0.716978						19.89		0.643941	0.65293						25.72		0.460892	0.467326						33.93
	19.62		0.95705			18.2		1.07425	1.01396			33.26		1.96224	1.93522						25.97		2.14355	2.11404						19.88		0.64842	0.639493						25.14		0.688964	0.679479						32.94
Nm24h	19.7	19.69	0.993092		Nm24h	18.25	18.19	0.959264	0.976032		Nm24h	31.33		7.47721	7.66083	9.07281	1.25285	0.00102471		Nm24h	25.76		2.47942	2.5403	4.03463	0.747549	0.00550461		Nm24h	19.91		0.635075	0.650671	0.666991	0.0152045	0.0001928		Nm24h	25.34		0.599778	0.614506	0.612559	0.0311398	0.0110198		Nm24h	33.3
	19.68		1.00696			18.18		1.00696	1.00696			30.69		11.652	11.5715						24.79		4.85678	4.82323						19.86		0.657471	0.65293						25.18		0.670124	0.665495						33.19
	19.69		1			18.14		1.03526	1.01748			31.21		8.12574	7.98615						24.8		4.82323	4.74037						19.75		0.709562	0.697372						25.42		0.567424	0.557676						30.45
Cp12h	18.76	18.63	0.913831		Cp12h	17.16	17.2667	1.07674	0.991946		Cp12h	22.33		3828.33	3859.42	7325.28	4211.98	0.0922568		Cp12h	19.88		146.018	147.203	114.087	20.455	0.00119515		Cp12h	18.14		2.16595	2.18354	1.80804	0.194347	0.00459196		Cp12h	21.11		11.255	11.3464	9.70308	1.43637	0.000800504		Cp12h	26.62
	18.54		1.06437			17.42		0.899171	0.978289			23.03		2356.61	2408.91						20.84		75.0614	76.7272						18.67		1.50004	1.53333						21.86		6.69229	6.84081						27.28
	18.59		1.02811			17.22		1.03288	1.03049			20.25		16186.5	15707.5						20.14		121.938	118.33						18.44		1.7593	1.70724						21.11		11.255	10.922						25.8
Np12h	18.76	18.6933	0.954842		Np12h	17.33	17.22	0.926588	0.940609		Np12h	22.96		2473.78	2629.97	2077.83	360.718	0.00099208		Np12h	20.42		100.427	106.768	97.0348	5.01192	2.96603e-06		Np12h	18.5		1.68763	1.79419	1.73557	0.0293607	9.02365e-06		Np12h	20.83		13.6658	14.5287	13.176	0.701855	5.19311e-06		Np12h	26.61
	18.59		1.07425			17.04		1.13288	1.10318			23.64		1544.05	1399.63						20.37		103.968	94.2443						18.34		1.88557	1.70921						20.78		14.1477	12.8245						26.8
	18.73		0.974905			17.29		0.952638	0.963707			23.18		2123.9	2203.89						20.63		86.8227	90.0924						18.54		1.64148	1.7033						21.05		11.733	12.1749						27.24
Cm12h	19.01	18.8833	0.915945		Cm12h	18.35	18.3433	0.99539	0.954842		Cm12h	30.62		12.2313	12.8097	7.33659	2.76724	0.0491839		Cm12h	25.41		3.16017	3.30962	2.81181	0.475209	0.00869191		Cm12h	19.71		0.72951	0.764012	0.850066	0.0439451	0.0266512		Cm12h	25.59		0.504351	0.528204	0.613302	0.0570009	0.0146951		Cm12h	32.19
	18.84		1.03049			18.36		0.988514	1.00928			31.81		5.36099	5.31167						25.35		3.29436	3.26406						19.38		0.917004	0.908568						25.35		0.595635	0.590155						31.84
	18.8		1.05946			18.32		1.0163	1.03766			32.22		4.03481	3.88837						26.12		1.93187	1.86176						19.39		0.91067	0.877619						25.02		0.748721	0.721548						33.36
Nm12h	19.05	18.4433	0.656712		Nm12h	18.16	17.78	0.768438	0.710382		Nm12h	29.12		34.5952	48.6994	21.1375	13.8232	0.146133		Nm12h	23.36		13.0864	18.4217	12.3191	4.8584	0.0390543		Nm12h	19.05		1.15269	1.62263	1.1419	0.289056	0.588827		Nm12h	24.64		0.974342	1.37157	0.999225	0.251674	0.961086		Nm12h	30.88
	17.7		1.67404			17.25		1.44393	1.55473			31.14		8.52973	5.4863						24.99		4.22807	2.71948						19.3		0.96929	0.623445						24.91		0.808041	0.51973						31.84
	18.58		0.909618			17.93		0.90125	0.905425			31.17		8.35419	9.22682						23.23		14.3204	15.8162						19.16		1.06807	1.17963						24.6		1.00173	1.10637						30.33
Cp6h	18.31	18.2933	0.988514		Cp6h	16.71	16.6333	0.948246	0.968171		Cp6h	22.23		4103.1	4238	2685.64	972.706	0.0215109		Cp6h	20.87		73.5167	75.9336	77.8083	19.8662	0.00573824		Cp6h	18.08		2.25793	2.33216	2.3566	0.0814073	9.63688e-06		Cp6h	21.9		6.50929	6.72329	6.35042	0.844348	0.000671827		Cp6h	26.46
	18.27		1.0163			16.66		0.981686	0.998845			24.43		892.99	894.022						21.6		44.3235	44.3747						18.1		2.22684	2.22942						22.36		4.73216	4.73763						27.76
	18.3		0.99539			16.53		1.07425	1.03407			22.67		3024.54	2924.89						20.2		116.97	113.117						17.88		2.59368	2.50822						21.63		7.84895	7.59035						26.21
Np6h	18.53	18.6233	1.06683		Np6h	17.26	17.1867	0.950439	1.00696		Np6h	26.27		249.432	247.709	203.62	66.6507	0.47173		Np6h	22		33.5909	33.3589	33.8874	5.52674	0.000857083		Np6h	18.78		1.38992	1.38032	1.37912	0.0523365	0.000926341		Np6h	24.03		1.4871	1.47683	1.65587	0.209845	0.0237978		Np6h	30.44
	18.79		0.890899			17.2		0.990801	0.939523			26.14		272.951	290.521						21.71		41.0696	43.7133						18.79		1.38032	1.46917						23.64		1.94868	2.07412						29.24
	18.55		1.05214			17.1		1.06191	1.05702			27.97		76.7716	72.6303						22.37		25.9921	24.59						18.81		1.36131	1.28788						24.02		1.49744	1.41667						30.51
Cm6h	19.52	19.3767	0.905425		Cm6h	17.8	17.7933	0.99539	0.949342		Cm6h	35.78		0.342102	0.360357	0.8379	0.240534	0.47173		Cm6h	26.74		1.25701	1.32409	1.26153	0.170741	0.316571		Cm6h	19.24		1.01045	1.06437	1.00021	0.0369788	0.984661		Cm6h	25.05		0.733312	0.772443	0.950355	0.103493	0.661446		Cm6h	32.38
	19.28		1.0693			17.91		0.922316	0.993092			34.07		1.11922	1.12701						27.17		0.933033	0.939523						19.36		0.929805	0.936272						24.69		0.941152	0.947698						31.27
	19.33		1.03288			17.67		1.08925	1.06069			34.11		1.08862	1.02633						26.38		1.61328	1.52098						19.17		1.06069	1						24.34		1.19956	1.13092						31.53
Nm6h	18.55	18.67	1.08673		Nm6h	17.61	17.41	0.870551	0.972655		Nm6h	29.18		33.1859	34.1189	29.182	4.05163	0.000447137		Nm6h	23.76		9.91766	10.1965	10.5132	1.0484	0.000126584		Nm6h	19.01		1.18509	1.21841	1.2086	0.0911308	0.0537278		Nm6h	24.61		0.994815	1.02278	0.905203	0.136013	0.511895		Nm6h	30.49
	18.75		0.946058			17.69		0.823591	0.882703			29.4		28.4923	32.2785						23.61		11.0043	12.4666						18.99		1.20164	1.36131						24.7		0.934651	1.05885						30.73
	18.71		0.972655			16.93		1.39474	1.16473			29.61		24.6327	21.1487						23.7		10.3388	8.87656						18.97		1.21841	1.04608						25.04		0.738413	0.633976						31.72
											0time	1.23333	0.394419			0.394419				0time	1.0237	0.134444							0time	1.00111	0.0268865							0time	1.01113	0.0827347							0time	1.27923	0.54534
											Cm6h	0.8379	0.240534	0.47173						Cm6h	1.26153	0.170741	0.316571						Cm6h	1.00021	0.0369788	0.984661						Cm6h	0.950355	0.103493	0.661446						Cm6h	1.06475	0.210486
											Nm6h	29.182	4.05163	0.000447137						Nm6h	1.26153	0.170741	0.316571	0.000956914					Nm6h	1.2086	0.0911308	0.0537278						Nm6h	0.905203	0.136013	0.511895						Nm6h	1.88529	0.505082
											Cp6h	2685.64	972.706	0.0215109						Cp6h	77.8083	19.8662	0.00573824						Cp6h	2.3566	0.0814073	9.63688e-06						Cp6h	6.35042	0.844348	0.000671827						Cp6h	33.8882	9.06036
											Np6h	203.62	66.6507	0.47173						Np6h	33.8874	5.52674	0.000857083	0.100214					Np6h	1.37912	0.0523365	0.000926341						Np6h	1.65587	0.209845	0.0237978						Np6h	3.59903	1.24419
											Cm12h	7.33659	2.76724	0.0491839						Cm12h	2.81181	0.475209	0.00869191						Cm12h	0.850066	0.0439451	0.0266512						Cm12h	0.613302	0.0570009	0.0146951						Cm12h	0.675198	0.185013
											Nm12h	21.1375	13.8232	0.146133						Nm12h	12.3191	4.8584	0.0390543	0.123298					Nm12h	1.1419	0.289056	0.588827						Nm12h	0.999225	0.251674	0.961086						Nm12h	2.05125	0.730875
											Cp12h	7325.28	4211.98	0.0922568						Cp12h	114.087	20.455	0.00119515						Cp12h	1.80804	0.194347	0.00459196						Cp12h	9.70308	1.43637	0.000800504						Cp12h	39.4518	11.0016
											Np12h	2077.83	360.718	0.00099208						Np12h	97.0348	5.01192	2.96603e-06	0.46354					Np12h	1.73557	0.0293607	9.02365e-06						Np12h	13.176	0.701855	5.19311e-06						Np12h	29.8196	4.09987
											Cm24h	17.8489	15.8796	0.266665						Cm24h	1.44891	0.404677	0.307197						Cm24h	0.622922	0.0236102	0.000163023						Cm24h	0.559971	0.0626988	0.00970767						Cm24h	0.277347	0.0795736
											Nm24h	9.07281	1.25285	0.00102471						Nm24h	4.03463	0.747549	0.00550461	0.0383334					Nm24h	0.666991	0.0152045	0.0001928						Nm24h	0.612559	0.0311398	0.0110198						Nm24h	1.04893	0.689745
											Cp24h	1347.23	854.772	0.118555						Cp24h	14.6102	1.60304	0.000166142						Cp24h	0.652283	0.0399973	0.000644027						Cp24h	0.681952	0.0246545	0.0217037						Cp24h	4.59355	0.393051
											Np24h	197.68	11.0455	4.29786e-06						Np24h	16.5743	0.892178	5.26811e-06	0.344669					Np24h	0.616716	0.0163969	0.000103636						Np24h	0.900099	0.0365691	0.328413						Np24h	4.72754	0.209456
																									0 time	6 h	12 h	24 h			0 time	6 h	12 h	24 h						0 time	6 h	12 h	24 h						0 time
												0 time	6 h	12 h	24 h									0time	1.0237					0time	1.00111								0time	1.01113								0time	1.27923
											0time	1.23333												Cont-m		1.26153	2.81181	1.44891		Cont-m		1.00021	0.850066	0.622922					Cont-m		0.950355	0.613302	0.559971					Cont-m
											Cont-m		0.8379	7.33659	17.8489									CNF-m		1.26153	12.3191	4.03463		CNF-m		1.2086	1.1419	0.666991					CNF-m		0.905203	0.999225	0.612559					CNF-m
											CNF-m		29.182	21.1375	9.07281									Cont-p		77.8083	114.087	14.6102		Cont-p		2.3566	1.80804	0.652283					Cont-p		6.35042	9.70308	0.681952					Cont-p
											Cont-p		2685.64	7325.28	1347.23									CNF-p		33.8874	97.0348	16.5743		CNF-p		1.37912	1.73557	0.616716					CNF-p		1.65587	13.176	0.900099					CNF-p
											CNF-p		203.62	2077.83	197.68
											0.394419										0.134444									0.0268865									0.0827347									0.54534
												0.240534	2.76724	15.8796								0.170741	0.475209	0.404677							0.0369788	0.0439451	0.0236102							0.103493	0.0570009	0.0626988							0.210486
												4.05163	13.8232	1.25285								0.170741	4.8584	0.747549							0.0911308	0.289056	0.0152045							0.136013	0.251674	0.0311398							0.505082
												972.706	4211.98	854.772								19.8662	20.455	1.60304							0.0814073	0.194347	0.0399973							0.844348	1.43637	0.0246545							9.06036
												66.6507	360.718	11.0455								5.52674	5.01192	0.892178							0.0523365	0.0293607	0.0163969							0.209845	0.701855	0.0365691							1.24419
[truncated: 61 more columns]

## Sheet: Supplemental Fig2_Tukey
PR1						PAL						C4H						4CL						CCoMT						CHS						CHR						CHI						IFS
adj	diff	lwr	upr	p		adj	diff	lwr	upr	p		adj	diff	lwr	upr	p		adj	diff	lwr	upr	p		adj	diff	lwr	upr	p		adj	diff	lwr	upr	p adj			diff	lwr	upr	p adj			diff	lwr	upr	p adj			diff
CNF_mock_12h-0time_0time_0h	11.0858	-5735.02	5757.19	1		CNF_mock_12h-0time_0time_0h	11.2954	-27.7767	50.3675	0.996706		CNF_mock_12h-0time_0time_0h	0.14079	-0.359605	0.641185	0.997421		CNF_mock_12h-0time_0time_0h	-0.0119084	-2.42659	2.40277	1		CNF_mock_12h-0time_0time_0h	-0.60403	-24.1968	22.9887	1		CNF_mock_12h-0time_0time_0h	9.2125	-36.9044	55.3294	0.99991		CNF_mock_12h-0time_0time_0h	-0.90756	-1.01105	-0.804072	0		CNF_mock_12h-0time_0time_0h	40.3586	-489.889	497.96	1		CNF_mock_12h-0time_0time_0h	17.6973
CNF_mock_24h-0time_0time_0h	2.80131	-5743.3	5748.9	1		CNF_mock_24h-0time_0time_0h	3.01094	-36.0611	42.083	1		CNF_mock_24h-0time_0time_0h	-0.33412	-0.834515	0.166275	0.461358		CNF_mock_24h-0time_0time_0h	-0.398574	-2.81325	2.01611	0.999988		CNF_mock_24h-0time_0time_0h	-0.230296	-23.8231	23.3625	1		CNF_mock_24h-0time_0time_0h	2.20852	-43.9084	48.3254	1		CNF_mock_24h-0time_0time_0h	-0.916726	-1.02021	-0.813238	0		CNF_mock_24h-0time_0time_0h	0.398242	-493.526	494.323	1		CNF_mock_24h-0time_0time_0h	8.92453
CNF_mock_6h-0time_0time_0h	9.2799	-5736.82	5755.38	1		CNF_mock_6h-0time_0time_0h	9.48953	-29.5826	48.5616	0.999355		CNF_mock_6h-0time_0time_0h	0.207492	-0.292902	0.707887	0.943379		CNF_mock_6h-0time_0time_0h	-0.10593	-2.52061	2.30875	1		CNF_mock_6h-0time_0time_0h	0.606059	-22.9867	24.1988	1		CNF_mock_6h-0time_0time_0h	8.39848	-37.7184	54.5154	0.999966		CNF_mock_6h-0time_0time_0h	-0.444475	-0.547963	-0.340987	0		CNF_mock_6h-0time_0time_0h	15.8315	-478.093	509.756	1		CNF_mock_6h-0time_0time_0h	16.7226
CNF_Pp_12h-0time_0time_0h	95.8015	-5650.3	5841.9	1		CNF_Pp_12h-0time_0time_0h	96.0111	56.9391	135.083	1e-07		CNF_Pp_12h-0time_0time_0h	0.734458	0.234063	1.23485	0.0007721		CNF_Pp_12h-0time_0time_0h	12.1649	9.75021	14.5796	0		CNF_Pp_12h-0time_0time_0h	38.1726	14.5798	61.7654	0.0001904		CNF_Pp_12h-0time_0time_0h	122.414	76.297	168.531	0		CNF_Pp_12h-0time_0time_0h	-0.951355	-1.05484	-0.847867	0		CNF_Pp_12h-0time_0time_0h	1273.96	780.039	1767.89	0		CNF_Pp_12h-0time_0time_0h	195.098
CNF_Pp_24h-0time_0time_0h	15.3409	-5730.76	5761.44	1		CNF_Pp_24h-0time_0time_0h	15.5506	-23.5215	54.6227	0.957199		CNF_Pp_24h-0time_0time_0h	-0.384395	-0.88479	0.116	0.266233		CNF_Pp_24h-0time_0time_0h	-0.111034	-2.52571	2.30365	1		CNF_Pp_24h-0time_0time_0h	3.44832	-20.1445	27.0411	0.999997		CNF_Pp_24h-0time_0time_0h	6.7232	-39.3937	52.8401	0.999997		CNF_Pp_24h-0time_0time_0h	-0.941914	-1.0454	-0.838426	0		CNF_Pp_24h-0time_0time_0h	13.2219	-480.703	507.146	1		CNF_Pp_24h-0time_0time_0h	30.7374
CNF_Pp_6h-0time_0time_0h	32.6541	-5713.45	5778.75	1		CNF_Pp_6h-0time_0time_0h	32.8637	-6.20838	71.9358	0.165652		CNF_Pp_6h-0time_0time_0h	0.378012	-0.122383	0.878407	0.287526		CNF_Pp_6h-0time_0time_0h	0.644738	-1.76994	3.05942	0.998408		CNF_Pp_6h-0time_0time_0h	2.3198	-21.273	25.9126	1		CNF_Pp_6h-0time_0time_0h	36.5106	-9.60633	82.6275	0.229894		CNF_Pp_6h-0time_0time_0h	-0.197831	-0.301318	-0.094343	1.28e-05		CNF_Pp_6h-0time_0time_0h	113.3	-380.624	607.225	0.999633		CNF_Pp_6h-0time_0time_0h	56.126
Control_mock_12h-0time_0time_0h	6.10326	-5740	5752.2	1		Control_mock_12h-0time_0time_0h	1.78812	-37.284	40.8602	1		Control_mock_12h-0time_0time_0h	-0.151044	-0.651439	0.34935	0.995175		Control_mock_12h-0time_0time_0h	-0.397831	-2.81251	2.01685	0.999988		Control_mock_12h-0time_0time_0h	-0.60403	-24.1968	22.9887	1		Control_mock_12h-0time_0time_0h	3.37797	-42.739	49.4949	1		Control_mock_12h-0time_0time_0h	-0.903006	-1.00649	-0.799518	0		Control_mock_12h-0time_0time_0h	4.03586	-489.889	497.96	1		Control_mock_12h-0time_0time_0h	5.13484
Control_mock_24h-0time_0time_0h	16.6156	-5729.48	5762.72	1		Control_mock_24h-0time_0time_0h	0.425215	-38.6469	39.4973	1		Control_mock_24h-0time_0time_0h	-0.378189	-0.878584	0.122206	0.28692		Control_mock_24h-0time_0time_0h	-0.451162	-2.86584	1.96352	0.999955		Control_mock_24h-0time_0time_0h	-1.00188	-24.5947	22.5909	1		Control_mock_24h-0time_0time_0h	0.627079	-45.4898	46.744	1		Control_mock_24h-0time_0time_0h	-0.878119	-0.981607	-0.774631	0		Control_mock_24h-0time_0time_0h	0.398242	-493.526	494.323	1		Control_mock_24h-0time_0time_0h	3.10691
Control_mock_6h-0time_0time_0h	-0.395428	-5746.5	5745.71	1		Control_mock_6h-0time_0time_0h	0.237835	-38.8343	39.3099	1		Control_mock_6h-0time_0time_0h	-0.000896628	-0.501291	0.499498	1		Control_mock_6h-0time_0time_0h	-0.0607786	-2.47546	2.3539	1		Control_mock_6h-0time_0time_0h	-0.214479	-23.8073	23.3783	1		Control_mock_6h-0time_0time_0h	0.219261	-45.8977	46.3362	1		Control_mock_6h-0time_0time_0h	0.0304415	-0.0730461	0.133929	0.996155		Control_mock_6h-0time_0time_0h	0.860009	-493.065	494.785	1		Control_mock_6h-0time_0time_0h	0.262392
Control_Pp_12h-0time_0time_0h	7324.05	1577.94	13070.1	0.0045952		Control_Pp_12h-0time_0time_0h	113.063	73.9909	152.135	0		Control_Pp_12h-0time_0time_0h	0.806924	0.30653	1.30732	0.0002002		Control_Pp_12h-0time_0time_0h	8.69195	6.27727	11.1066	0		Control_Pp_12h-0time_0time_0h	38.1726	14.5798	61.7654	0.0001904		Control_Pp_12h-0time_0time_0h	123.126	77.0086	169.242	0		Control_Pp_12h-0time_0time_0h	-0.948301	-1.05179	-0.844814	0		Control_Pp_12h-0time_0time_0h	1273.96	780.039	1767.89	0		Control_Pp_12h-0time_0time_0h	272.665
Control_Pp_24h-0time_0time_0h	1346	-4400.1	7092.1	0.999548		Control_Pp_24h-0time_0time_0h	13.5865	-25.4855	52.6586	0.984336		Control_Pp_24h-0time_0time_0h	-0.348828	-0.849222	0.151567	0.398313		Control_Pp_24h-0time_0time_0h	-0.329181	-2.74386	2.0855	0.999999		Control_Pp_24h-0time_0time_0h	3.31432	-20.2785	26.9071	0.999998		Control_Pp_24h-0time_0time_0h	4.2648	-41.8521	50.3817	1		Control_Pp_24h-0time_0time_0h	-0.943845	-1.04733	-0.840358	0		Control_Pp_24h-0time_0time_0h	13.2219	-480.703	507.146	1		Control_Pp_24h-0time_0time_0h	33.0456
Control_Pp_6h-0time_0time_0h	2684.4	-3061.7	8430.5	0.881285		Control_Pp_6h-0time_0time_0h	76.7846	37.7125	115.857	7.9e-06		Control_Pp_6h-0time_0time_0h	1.35549	0.855095	1.85588	0		Control_Pp_6h-0time_0time_0h	5.33929	2.92461	7.75397	9e-07		Control_Pp_6h-0time_0time_0h	32.6089	9.01617	56.2017	0.0017101		Control_Pp_6h-0time_0time_0h	127.993	81.8757	174.11	0		Control_Pp_6h-0time_0time_0h	-0.457529	-0.561016	-0.354041	0		Control_Pp_6h-0time_0time_0h	825.672	331.748	1319.6	0.0001156		Control_Pp_6h-0time_0time_0h	182.816
CNF_mock_24h-CNF_mock_12h	-8.2845	-6151.12	6134.56	1		CNF_mock_24h-CNF_mock_12h	-8.2845	-50.0543	33.4853	0.999917		CNF_mock_24h-CNF_mock_12h	-0.47491	-1.00985	0.0600344	0.118951		CNF_mock_24h-CNF_mock_12h	-0.386665	-2.96807	2.19474	0.999996		CNF_mock_24h-CNF_mock_12h	0.373733	-24.848	25.5955	1		CNF_mock_24h-CNF_mock_12h	-7.00398	-56.305	42.2971	0.999998		CNF_mock_24h-CNF_mock_12h	-0.00916577	-0.119799	0.101467	0.101467		CNF_mock_24h-CNF_mock_12h	-3.63762	-531.665	524.39	1		CNF_mock_24h-CNF_mock_12h	-8.77275
CNF_mock_6h-CNF_mock_12h	-1.80591	-6144.65	6141.03	1		CNF_mock_6h-CNF_mock_12h	-1.80591	-43.5757	39.9639	1		CNF_mock_6h-CNF_mock_12h	0.0667021	-0.468242	0.601647	1		CNF_mock_6h-CNF_mock_12h	-0.0940213	-2.67542	2.48738	1		CNF_mock_6h-CNF_mock_12h	1.21009	-24.0116	26.4318	1		CNF_mock_6h-CNF_mock_12h	-0.814013	-50.1151	48.4871	1		CNF_mock_6h-CNF_mock_12h	0.463085	0.352452	0.573718	0		CNF_mock_6h-CNF_mock_12h	11.7957	-516.232	539.823	1		CNF_mock_6h-CNF_mock_12h	-0.974665
CNF_Pp_12h-CNF_mock_12h	84.7157	-6058.12	6227.56	1		CNF_Pp_12h-CNF_mock_12h	84.7157	42.9459	126.486	4.5e-06		CNF_Pp_12h-CNF_mock_12h	0.593668	0.0587232	1.12861	0.0199215		CNF_Pp_12h-CNF_mock_12h	12.1768	9.5954	14.7582	0		CNF_Pp_12h-CNF_mock_12h	38.7766	13.5549	63.9984	0.0004033		CNF_Pp_12h-CNF_mock_12h	113.201	63.9004	162.503	4e-07		CNF_Pp_12h-CNF_mock_12h	-0.0437949	-0.154428	0.066838	0.958781		CNF_Pp_12h-CNF_mock_12h	1269.93	741.9	1797.95	2e-07		CNF_Pp_12h-CNF_mock_12h	177.4
CNF_Pp_24h-CNF_mock_12h	4.25513	-6138.59	6147.1	1		CNF_Pp_24h-CNF_mock_12h	4.25513	-37.5147	46.0249	1		CNF_Pp_24h-CNF_mock_12h	-0.525185	-1.06013	0.00975945	0.0579017		CNF_Pp_24h-CNF_mock_12h	-0.0991255	-2.68053	2.48228	1		CNF_Pp_24h-CNF_mock_12h	4.05235	-21.1694	29.2741	0.999991		CNF_Pp_24h-CNF_mock_12h	-2.4893	-51.7904	46.8118	1		CNF_Pp_24h-CNF_mock_12h	-0.034354	-0.144987	0.0762789	0.993836		CNF_Pp_24h-CNF_mock_12h	9.18608	-518.841	537.214	1		CNF_Pp_24h-CNF_mock_12h	13.0401
CNF_Pp_6h-CNF_mock_12h	21.5683	-6121.27	6164.41	1		CNF_Pp_6h-CNF_mock_12h	21.5683	-20.2016	63.3381	0.797762		CNF_Pp_6h-CNF_mock_12h	0.237222	-0.297723	0.772166	0.912908		CNF_Pp_6h-CNF_mock_12h	0.656647	-1.92475	3.23805	0.998993		CNF_Pp_6h-CNF_mock_12h	2.92383	-22.2979	28.1456	1		CNF_Pp_6h-CNF_mock_12h	27.2981	-22.003	76.5992	0.721061		CNF_Pp_6h-CNF_mock_12h	0.709729	0.599096	0.820362	0		CNF_Pp_6h-CNF_mock_12h	109.264	-418.763	637.292	0.999871		CNF_Pp_6h-CNF_mock_12h	38.4287
Control_mock_12h-CNF_mock_12h	-4.98254	-6147.82	6137.86	1		Control_mock_12h-CNF_mock_12h	-9.50732	-51.2771	32.2625	0.99966		Control_mock_12h-CNF_mock_12h	-0.291835	-0.826779	0.24311	0.738587		Control_mock_12h-CNF_mock_12h	-0.385922	-2.96732	2.19548	0.999996		Control_mock_12h-CNF_mock_12h	1.22124e-15	-25.2217	25.2217	1		Control_mock_12h-CNF_mock_12h	-5.83453	-55.1356	43.4665	1		Control_mock_12h-CNF_mock_12h	0.00455427	-0.106079	0.115187	1		Control_mock_12h-CNF_mock_12h	2.08722e-13	-528.028	528.028	1		Control_mock_12h-CNF_mock_12h	-12.5624
Control_mock_24h-CNF_mock_12h	5.52975	-6137.31	6148.37	1		Control_mock_24h-CNF_mock_12h	-10.8702	-52.64	30.8996	0.998749		Control_mock_24h-CNF_mock_12h	-0.518979	-1.05392	0.0159655	0.0634958		Control_mock_24h-CNF_mock_12h	-0.439254	-3.02066	2.14215	0.999984		Control_mock_24h-CNF_mock_12h	-0.39785	-25.6196	24.8239	1		Control_mock_24h-CNF_mock_12h	-8.58542	-57.8865	40.7156	0.999979		Control_mock_24h-CNF_mock_12h	0.0294409	-0.081192	0.140074	0.998457		Control_mock_24h-CNF_mock_12h	-3.63762	-531.665	524.39	1		Control_mock_24h-CNF_mock_12h	-14.5904
Control_mock_6h-CNF_mock_12h	-11.4812	-6154.32	6131.36	1		Control_mock_6h-CNF_mock_12h	-11.0576	-52.8274	30.7122	0.998531		Control_mock_6h-CNF_mock_12h	-0.141687	-0.676631	0.393258	0.998524		Control_mock_6h-CNF_mock_12h	-0.0488701	-2.63027	2.53253	1		Control_mock_6h-CNF_mock_12h	0.389551	-24.8322	25.6113	1		Control_mock_6h-CNF_mock_12h	-8.99324	-58.2943	40.3078	0.999965		Control_mock_6h-CNF_mock_12h	0.938001	0.827368	1.04863	0		Control_mock_6h-CNF_mock_12h	-3.17585	-531.203	524.852	1		Control_mock_6h-CNF_mock_12h	-17.4349
Control_Pp_12h-CNF_mock_12h	7312.96	1170.12	13455.8	0.0098091		Control_Pp_12h-CNF_mock_12h	101.768	59.9978	143.537	1e-07		Control_Pp_12h-CNF_mock_12h	0.666134	0.13119	1.20108	0.0059992		Control_Pp_12h-CNF_mock_12h	8.70386	6.12246	11.2853	0		Control_Pp_12h-CNF_mock_12h	38.7766	13.5549	63.9984	0.0004033		Control_Pp_12h-CNF_mock_12h	113.913	64.612	163.214	4e-07		Control_Pp_12h-CNF_mock_12h	-0.0407416	-0.151374	0.0698914	0.975625		Control_Pp_12h-CNF_mock_12h	1269.93	741.9	1797.95	2e-07		Control_Pp_12h-CNF_mock_12h	254.968
Control_Pp_24h-CNF_mock_12h	1334.91	-4807.93	7477.75	0.999787		Control_Pp_24h-CNF_mock_12h	2.2911	-39.4787	44.0609	1		Control_Pp_24h-CNF_mock_12h	-0.489618	-1.02456	0.0453268	0.0970163		Control_Pp_24h-CNF_mock_12h	-0.317273	-2.89867	2.26413	1		Control_Pp_24h-CNF_mock_12h	3.91835	-21.3034	29.1401	0.999994		Control_Pp_24h-CNF_mock_12h	-4.94769	-54.2488	44.3534	1		Control_Pp_24h-CNF_mock_12h	-0.0362856	-0.146919	0.0743473	0.990232		Control_Pp_24h-CNF_mock_12h	9.18608	-518.841	537.214	1		Control_Pp_24h-CNF_mock_12h	15.3483
Control_Pp_6h-CNF_mock_12h	2673.32	-3469.52	8816.16	0.922529		Control_Pp_6h-CNF_mock_12h	65.4892	23.7194	107.259	0.0003037		Control_Pp_6h-CNF_mock_12h	1.2147	0.679755	1.74964	5e-07		Control_Pp_6h-CNF_mock_12h	5.3512	2.7698	7.9326	3e-06		Control_Pp_6h-CNF_mock_12h	33.213	7.99123	58.4347	0.0031233		Control_Pp_6h-CNF_mock_12h	118.78	69.479	168.081	2e-07		Control_Pp_6h-CNF_mock_12h	0.450031	0.339398	0.560664	0		Control_Pp_6h-CNF_mock_12h	821.636	293.609	1349.66	0.000339		Control_Pp_6h-CNF_mock_12h	165.119
CNF_mock_6h-CNF_mock_24h	6.47859	-6136.36	6149.32	1		CNF_mock_6h-CNF_mock_24h	6.47859	-35.2912	48.2484	0.999994		CNF_mock_6h-CNF_mock_24h	0.541612	0.0066677	1.07656	0.0451797		CNF_mock_6h-CNF_mock_24h	0.292644	-2.28876	2.87405	1		CNF_mock_6h-CNF_mock_24h	0.836355	-24.3854	26.0581	1		CNF_mock_6h-CNF_mock_24h	6.18996	-43.1111	55.491	0.999999		CNF_mock_6h-CNF_mock_24h	0.47225	0.361618	0.582883	0		CNF_mock_6h-CNF_mock_24h	15.4333	-512.594	543.461	1		CNF_mock_6h-CNF_mock_24h	7.79809
CNF_Pp_12h-CNF_mock_24h	93.0002	-6049.84	6235.84	1		CNF_Pp_12h-CNF_mock_24h	93.0002	51.2304	134.77	8e-07		CNF_Pp_12h-CNF_mock_24h	1.06858	0.533633	1.60352	5.9e-06		CNF_Pp_12h-CNF_mock_24h	12.5635	9.98207	15.1449	0		CNF_Pp_12h-CNF_mock_24h	38.4029	13.1812	63.6246	0.000463		CNF_Pp_12h-CNF_mock_24h	120.205	70.9044	169.506	1e-07		CNF_Pp_12h-CNF_mock_24h	-0.0346292	-0.145262	0.0760038	0.993401		CNF_Pp_12h-CNF_mock_24h	1273.57	745.537	1801.59	2e-07		CNF_Pp_12h-CNF_mock_24h	186.173
CNF_Pp_24h-CNF_mock_24h	12.5396	-6130.3	6155.38	1		CNF_Pp_24h-CNF_mock_24h	12.5396	-29.2302	54.3094	0.9954		CNF_Pp_24h-CNF_mock_24h	-0.050275	-0.58522	0.48467	1		CNF_Pp_24h-CNF_mock_24h	0.28754	-2.29386	2.86894	1		CNF_Pp_24h-CNF_mock_24h	3.67861	-21.5431	28.9003	0.999997		CNF_Pp_24h-CNF_mock_24h	4.51468	-44.7864	53.8157	1		CNF_Pp_24h-CNF_mock_24h	-0.0251882	-0.135821	0.0854447	0.999659		CNF_Pp_24h-CNF_mock_24h	12.8237	-515.204	540.851	1		CNF_Pp_24h-CNF_mock_24h	21.8128
CNF_Pp_6h-CNF_mock_24h	29.8528	-6112.99	6172.69	1		CNF_Pp_6h-CNF_mock_24h	29.8528	-11.9171	71.6226	0.362702		CNF_Pp_6h-CNF_mock_24h	0.712132	0.177187	1.24708	0.0027365		CNF_Pp_6h-CNF_mock_24h	1.04331	-1.53809	3.62471	0.952394		CNF_Pp_6h-CNF_mock_24h	2.5501	-22.6716	27.7718	1		CNF_Pp_6h-CNF_mock_24h	34.3021	-14.999	83.6031	0.40109		CNF_Pp_6h-CNF_mock_24h	0.718895	0.608262	0.829528	0		CNF_Pp_6h-CNF_mock_24h	112.902	-415.126	640.929	0.999819		CNF_Pp_6h-CNF_mock_24h	47.2014
Control_mock_12h-CNF_mock_24h	3.30195	-6139.54	6146.14	1		Control_mock_12h-CNF_mock_24h	-1.22282	-42.9926	40.547	1		Control_mock_12h-CNF_mock_24h	0.183075	-0.351869	0.71802	0.986199		Control_mock_12h-CNF_mock_24h	0.00074299	-2.58066	2.58214	1		Control_mock_12h-CNF_mock_24h	-0.373733	-25.5955	24.848	1		Control_mock_12h-CNF_mock_24h	1.16945	-48.1316	50.4705	1		Control_mock_12h-CNF_mock_24h	0.01372	-0.0969129	0.124353	1		Control_mock_12h-CNF_mock_24h	3.63762	-524.39	531.665	1		Control_mock_12h-CNF_mock_24h	-3.7897
Control_mock_24h-CNF_mock_24h	13.8143	-6129.03	6156.65	1		Control_mock_24h-CNF_mock_24h	-2.58572	-44.3555	39.1841	1		Control_mock_24h-CNF_mock_24h	-0.0440689	-0.579013	0.490876	1		Control_mock_24h-CNF_mock_24h	-0.0525885	-2.63399	2.52881	1		Control_mock_24h-CNF_mock_24h	-0.771584	-25.9933	24.4502	1		Control_mock_24h-CNF_mock_24h	-1.58144	-50.8825	47.7196	1		Control_mock_24h-CNF_mock_24h	0.0386067	-0.0720262	0.14924	0.983893		Control_mock_24h-CNF_mock_24h	1.13687e-13	-528.028	528.028	1		Control_mock_24h-CNF_mock_24h	-5.81762
Control_mock_6h-CNF_mock_24h	-3.19673	-6146.04	6139.64	1		Control_mock_6h-CNF_mock_24h	-2.7731	-44.5429	38.9967	1		Control_mock_6h-CNF_mock_24h	0.333223	-0.201721	0.868168	0.563319		Control_mock_6h-CNF_mock_24h	0.337795	-2.24361	2.9192	0.999999		Control_mock_6h-CNF_mock_24h	0.0158176	-25.2059	25.2376	1		Control_mock_6h-CNF_mock_24h	-1.98926	-51.2903	47.3118	1		Control_mock_6h-CNF_mock_24h	0.947167	0.836534	1.0578	0		Control_mock_6h-CNF_mock_24h	0.461767	-527.566	528.489	1		Control_mock_6h-CNF_mock_24h	-8.66214
Control_Pp_12h-CNF_mock_24h	7321.24	1178.4	13464.1	0.009692		Control_Pp_12h-CNF_mock_24h	110.052	68.2823	151.822	0		Control_Pp_12h-CNF_mock_24h	1.14104	0.6061	1.67599	1.8e-06		Control_Pp_12h-CNF_mock_24h	9.09052	6.50912	11.6719	0		Control_Pp_12h-CNF_mock_24h	38.4029	13.1812	63.6246	0.000463		Control_Pp_12h-CNF_mock_24h	120.917	71.6159	170.218	1e-07		Control_Pp_12h-CNF_mock_24h	-0.0315758	-0.142209	0.0790572	0.997065		Control_Pp_12h-CNF_mock_24h	1273.57	745.537	1801.59	2e-07		Control_Pp_12h-CNF_mock_24h	263.74
Control_Pp_24h-CNF_mock_24h	1343.2	-4799.64	7486.04	0.999773		Control_Pp_24h-CNF_mock_24h	10.5756	-31.1942	52.3454	0.999037		Control_Pp_24h-CNF_mock_24h	-0.0147077	-0.549652	0.520237	1		Control_Pp_24h-CNF_mock_24h	0.0693925	-2.51201	2.65079	1		Control_Pp_24h-CNF_mock_24h	3.54461	-21.6771	28.7664	0.999998		Control_Pp_24h-CNF_mock_24h	2.05628	-47.2448	51.3573	1		Control_Pp_24h-CNF_mock_24h	-0.0271199	-0.137753	0.0835131	0.999294		Control_Pp_24h-CNF_mock_24h	12.8237	-515.204	540.851	1		Control_Pp_24h-CNF_mock_24h	24.1211
Control_Pp_6h-CNF_mock_24h	2681.6	-3461.24	8824.44	0.921007		Control_Pp_6h-CNF_mock_24h	73.7737	32.0039	115.543	4.82e-05		Control_Pp_6h-CNF_mock_24h	1.68961	1.15467	2.22455	0		Control_Pp_6h-CNF_mock_24h	5.73787	3.15646	8.31927	8e-07		Control_Pp_6h-CNF_mock_24h	32.8392	7.6175	58.061	0.0035777		Control_Pp_6h-CNF_mock_24h	125.784	76.483	175.085	1e-07		Control_Pp_6h-CNF_mock_24h	0.459197	0.348564	0.56983	0		Control_Pp_6h-CNF_mock_24h	825.274	297.246	1353.3	0.0003179		Control_Pp_6h-CNF_mock_24h	173.892
CNF_Pp_12h-CNF_mock_6h	86.5216	-6056.32	6229.36	1		CNF_Pp_12h-CNF_mock_6h	86.5216	44.7518	128.291	3.1e-06		CNF_Pp_12h-CNF_mock_6h	0.526966	-0.00797894	1.06191	0.0563809		CNF_Pp_12h-CNF_mock_6h	12.2708	9.68942	14.8522	0		CNF_Pp_12h-CNF_mock_6h	37.5665	12.3448	62.7883	0.0006308		CNF_Pp_12h-CNF_mock_6h	114.015	64.7144	163.317	4e-07		CNF_Pp_12h-CNF_mock_6h	-0.50688	-0.617513	-0.396247	0		CNF_Pp_12h-CNF_mock_6h	1258.13	730.104	1786.16	2e-07		CNF_Pp_12h-CNF_mock_6h	178.375
CNF_Pp_24h-CNF_mock_6h	6.06103	-6136.78	6148.9	1		CNF_Pp_24h-CNF_mock_6h	6.06103	-35.7088	47.8309	0.999997		CNF_Pp_24h-CNF_mock_6h	-0.591887	-1.12683	-0.0569427	0.0205019		CNF_Pp_24h-CNF_mock_6h	-0.00510418	-2.58651	2.5763	1		CNF_Pp_24h-CNF_mock_6h	2.84226	-22.3795	28.064	1		CNF_Pp_24h-CNF_mock_6h	-1.67529	-50.9763	47.6258	1		CNF_Pp_24h-CNF_mock_6h	-0.497439	-0.608072	-0.386806	0		CNF_Pp_24h-CNF_mock_6h	-2.60959	-530.637	525.418	1		CNF_Pp_24h-CNF_mock_6h	14.0148
CNF_Pp_6h-CNF_mock_6h	23.3742	-6119.47	6166.21	1		CNF_Pp_6h-CNF_mock_6h	23.3742	-18.3956	65.144	0.708187		CNF_Pp_6h-CNF_mock_6h	0.170519	-0.364425	0.705464	0.9923		CNF_Pp_6h-CNF_mock_6h	0.750668	-1.83073	3.33207	0.996529		CNF_Pp_6h-CNF_mock_6h	1.71374	-23.508	26.9355	1		CNF_Pp_6h-CNF_mock_6h	28.1121	-21.189	77.4132	0.684592		CNF_Pp_6h-CNF_mock_6h	0.246645	0.136012	0.357277	8e-07		CNF_Pp_6h-CNF_mock_6h	97.4686	-430.559	625.496	0.999961		CNF_Pp_6h-CNF_mock_6h	39.4033
Control_mock_12h-CNF_mock_6h	-3.17664	-6146.02	6139.66	1		Control_mock_12h-CNF_mock_6h	-7.70141	-49.4712	34.0684	0.999961		Control_mock_12h-CNF_mock_6h	-0.358537	-0.893481	0.176408	0.455803		Control_mock_12h-CNF_mock_6h	-0.291901	-2.8733	2.2895	1		Control_mock_12h-CNF_mock_6h	-1.21009	-26.4318	24.0116	1		Control_mock_12h-CNF_mock_6h	-5.02051	-54.3216	44.2805	1		Control_mock_12h-CNF_mock_6h	-0.45853	-0.569163	-0.347898	0		Control_mock_12h-CNF_mock_6h	-11.7957	-539.823	516.232	1		Control_mock_12h-CNF_mock_6h	-11.5878
Control_mock_24h-CNF_mock_6h	7.33566	-6135.51	6150.18	1		Control_mock_24h-CNF_mock_6h	-9.06431	-50.8341	32.7055	0.99979		Control_mock_24h-CNF_mock_6h	-0.585681	-1.12063	-0.0507366	0.022652		Control_mock_24h-CNF_mock_6h	-0.345233	-2.92663	2.23617	0.999999		Control_mock_24h-CNF_mock_6h	-1.60794	-26.8297	23.6138	1		Control_mock_24h-CNF_mock_6h	-7.7714	-57.0725	41.5297	0.999993		Control_mock_24h-CNF_mock_6h	-0.433644	-0.544277	-0.323011	0		Control_mock_24h-CNF_mock_6h	-15.4333	-543.461	512.594	1		Control_mock_24h-CNF_mock_6h	-13.6157
Control_mock_6h-CNF_mock_6h	-9.67532	-6152.52	6133.16	1		Control_mock_6h-CNF_mock_6h	-9.25169	-51.0215	32.5181	0.999741		Control_mock_6h-CNF_mock_6h	-0.208389	-0.743333	0.326556	0.963205		Control_mock_6h-CNF_mock_6h	0.0451512	-2.53625	2.62655	1		Control_mock_6h-CNF_mock_6h	-0.820538	-26.0423	24.4012	1		Control_mock_6h-CNF_mock_6h	-8.17922	-57.4803	41.1218	0.999988		Control_mock_6h-CNF_mock_6h	0.474917	0.364284	0.58555	0		Control_mock_6h-CNF_mock_6h	-14.9715	-542.999	513.056	1		Control_mock_6h-CNF_mock_6h	-16.4602
Control_Pp_12h-CNF_mock_6h	7314.77	1171.92	13457.6	1		Control_Pp_12h-CNF_mock_6h	103.573	61.8037	145.343	1e-07		Control_Pp_12h-CNF_mock_6h	0.599432	0.0644876	1.13438	0.0181476		Control_Pp_12h-CNF_mock_6h	8.79788	6.21648	11.3793	0		Control_Pp_12h-CNF_mock_6h	37.5665	12.3448	62.7883	0.0006308		Control_Pp_12h-CNF_mock_6h	114.727	65.426	164.028	3e-07		Control_Pp_12h-CNF_mock_6h	-0.503826	-0.614459	-0.393193	0		Control_Pp_12h-CNF_mock_6h	1258.13	730.104	1786.16	2e-07		Control_Pp_12h-CNF_mock_6h	255.942
Control_Pp_24h-CNF_mock_6h	1336.72	-4806.12	7479.56	0.999784		Control_Pp_24h-CNF_mock_6h	4.09701	-37.6728	45.8668	1		Control_Pp_24h-CNF_mock_6h	-0.55632	-1.09126	-0.0213754	0.0360168		Control_Pp_24h-CNF_mock_6h	-0.223252	-2.80465	2.35815	1		Control_Pp_24h-CNF_mock_6h	2.70826	-22.5135	27.93	1		Control_Pp_24h-CNF_mock_6h	-4.13368	-53.4347	45.1674	1		Control_Pp_24h-CNF_mock_6h	-0.49937	-0.610003	-0.388737	0		Control_Pp_24h-CNF_mock_6h	-2.60959	-530.637	525.418	1		Control_Pp_24h-CNF_mock_6h	16.323
Control_Pp_6h-CNF_mock_6h	2675.12	-3467.72	8817.96	0.922199		Control_Pp_6h-CNF_mock_6h	67.2951	25.5253	109.065	0.000203		Control_Pp_6h-CNF_mock_6h	1.148	0.613053	1.68294	1.6e-06		Control_Pp_6h-CNF_mock_6h	5.44522	2.86382	8.02662	2.2e-06		Control_Pp_6h-CNF_mock_6h	32.0029	6.78114	57.2246	0.0048421		Control_Pp_6h-CNF_mock_6h	119.594	70.2931	168.895	1e-07		Control_Pp_6h-CNF_mock_6h	-0.0130537	-0.123687	0.0975793	1		Control_Pp_6h-CNF_mock_6h	809.841	281.813	1337.87	0.0004175		Control_Pp_6h-CNF_mock_6h	166.094
CNF_Pp_24h-CNF_Pp_12h	-80.4606	-6223.3	6062.38	1		CNF_Pp_24h-CNF_Pp_12h	-80.4606	-122.23	-38.6908	1.12e-05		CNF_Pp_24h-CNF_Pp_12h	-1.11885	-1.6538	-0.583908	2.6e-06		CNF_Pp_24h-CNF_Pp_12h	-12.2759	-14.8573	-9.69453	0		CNF_Pp_24h-CNF_Pp_12h	-34.7243	-59.946	-9.50254	0.0017977		CNF_Pp_24h-CNF_Pp_12h	-115.691	-164.992	-66.3897	3e-07		CNF_Pp_24h-CNF_Pp_12h	0.00944092	-0.101192	0.120074	1		CNF_Pp_24h-CNF_Pp_12h	-1260.74	-1788.77	-732.714	2e-07		CNF_Pp_24h-CNF_Pp_12h	-164.36
CNF_Pp_6h-CNF_Pp_12h	-63.1474	-6205.99	6079.69	1		CNF_Pp_6h-CNF_Pp_12h	-63.1474	-104.917	-21.3776	0.0005122		CNF_Pp_6h-CNF_Pp_12h	-0.356446	-0.891391	0.178498	0.464431		CNF_Pp_6h-CNF_Pp_12h	-11.5202	-14.1016	-8.93875	0		CNF_Pp_6h-CNF_Pp_12h	-35.8528	-61.0745	-10.6311	0.0011872		CNF_Pp_6h-CNF_Pp_12h	-85.9034	-135.204	-36.6023	6e-05		CNF_Pp_6h-CNF_Pp_12h	0.753524	0.642891	0.864157	0		CNF_Pp_6h-CNF_Pp_12h	-1160.66	-1688.69	-632.635	1e-06		CNF_Pp_6h-CNF_Pp_12h	-138.972
Control_mock_12h-CNF_Pp_12h	-89.6983	-6232.54	6053.14	1		Control_mock_12h-CNF_Pp_12h	-94.223	-135.993	-52.4532	6e-07		Control_mock_12h-CNF_Pp_12h	-0.885502	-1.42045	-0.350558	0.0001345		Control_mock_12h-CNF_Pp_12h	-12.5627	-15.1441	-9.98132	0		Control_mock_12h-CNF_Pp_12h	-38.7766	-63.9984	-13.5549	0.0004033		Control_mock_12h-CNF_Pp_12h	-119.036	-168.337	-69.7349	2e-07		Control_mock_12h-CNF_Pp_12h	0.0483492	-0.0622837	0.158982	0.920457		Control_mock_12h-CNF_Pp_12h	-1269.93	-1797.95	-741.9	2e-07		Control_mock_12h-CNF_Pp_12h	-189.963
Control_mock_24h-CNF_Pp_12h	-79.186	-6222.03	6063.65	1		Control_mock_24h-CNF_Pp_12h	-95.5859	-137.356	-53.8161	5e-07		Control_mock_24h-CNF_Pp_12h	-1.11265	-1.64759	-0.577702	2.8e-06		Control_mock_24h-CNF_Pp_12h	-12.6161	-15.1975	-10.0347	0		Control_mock_24h-CNF_Pp_12h	-39.1745	-64.3962	-13.9527	0.0003481		Control_mock_24h-CNF_Pp_12h	-121.787	-171.088	-72.4858	1e-07		Control_mock_24h-CNF_Pp_12h	0.0732359	-0.0373971	0.183869	0.474107		Control_mock_24h-CNF_Pp_12h	-1273.57	-1801.59	-745.537	2e-07		Control_mock_24h-CNF_Pp_12h	-191.991
Control_mock_6h-CNF_Pp_12h	-96.1969	-6239.04	6046.64	1		Control_mock_6h-CNF_Pp_12h	-95.7733	-137.543	-54.0035	4e-07		Control_mock_6h-CNF_Pp_12h	-0.735355	-1.2703	-0.20041	0.0018334		Control_mock_6h-CNF_Pp_12h	-12.2257	-14.8071	-9.64427	0		Control_mock_6h-CNF_Pp_12h	-38.3871	-63.6088	-13.1653	0.0004657		Control_mock_6h-CNF_Pp_12h	-122.195	-171.496	-72.8936	1e-07		Control_mock_6h-CNF_Pp_12h	0.981796	0.871163	1.09243	0		Control_mock_6h-CNF_Pp_12h	-1273.1	-1801.13	-745.076	2e-07		Control_mock_6h-CNF_Pp_12h	-194.835
Control_Pp_12h-CNF_Pp_12h	7228.24	1085.4	13371.1	0.0110882		Control_Pp_12h-CNF_Pp_12h	17.0519	-24.7179	58.8217	0.949025		Control_Pp_12h-CNF_Pp_12h	0.0724666	-0.462478	0.607411	0.999999		Control_Pp_12h-CNF_Pp_12h	-3.47294	-6.05434	-0.891542	0.0024023		Control_Pp_12h-CNF_Pp_12h	-7.10543e-15	-25.2217	25.2217	1		Control_Pp_12h-CNF_Pp_12h	0.711576	-48.5895	50.0126	1		Control_Pp_12h-CNF_Pp_12h	0.00305338	-0.10758	0.113686	1		Control_Pp_12h-CNF_Pp_12h	-2.27374e-13	-528.028	528.028	1		Control_Pp_12h-CNF_Pp_12h	77.5673
Control_Pp_24h-CNF_Pp_12h	1250.2	-4892.64	7393.04	0.999891		Control_Pp_24h-CNF_Pp_12h	-82.4246	-124.194	-40.6548	7.3e-06		Control_Pp_24h-CNF_Pp_12h	-1.08329	-1.61823	-0.548341	4.6e-06		Control_Pp_24h-CNF_Pp_12h	-12.4941	-15.0755	-9.91267	0		Control_Pp_24h-CNF_Pp_12h	-34.8583	-60.08	-9.63654	0.0017115		Control_Pp_24h-CNF_Pp_12h	-118.149	-167.45	-68.8481	2e-07		Control_Pp_24h-CNF_Pp_12h	0.0075093	-0.103124	0.118142	1		Control_Pp_24h-CNF_Pp_12h	-1260.74	-1788.77	-732.714	2e-07		Control_Pp_24h-CNF_Pp_12h	-162.052
Control_Pp_6h-CNF_Pp_12h	2588.6	-3554.24	8731.44	0.937008		Control_Pp_6h-CNF_Pp_12h	-19.2265	-60.9963	22.5433	0.891055		Control_Pp_6h-CNF_Pp_12h	0.621032	0.0860874	1.15598	0.012747		Control_Pp_6h-CNF_Pp_12h	-6.8256	-9.407	-4.2442	0		Control_Pp_6h-CNF_Pp_12h	-5.56365	-30.7854	19.6581	0.999752		Control_Pp_6h-CNF_Pp_12h	5.57866	-43.7224	54.8797	1		Control_Pp_6h-CNF_Pp_12h	0.493826	0.383193	0.604459	0		Control_Pp_6h-CNF_Pp_12h	-448.291	-976.318	79.7365	0.156854		Control_Pp_6h-CNF_Pp_12h	-12.2814
CNF_Pp_6h-CNF_Pp_24h	17.3131	-6125.53	6160.15	1		CNF_Pp_6h-CNF_Pp_24h	17.3131	-24.4567	59.083	0.943532		CNF_Pp_6h-CNF_Pp_24h	0.762407	0.227462	1.29735	0.0011471		CNF_Pp_6h-CNF_Pp_24h	0.755772	-1.82563	3.33717	0.996313		CNF_Pp_6h-CNF_Pp_24h	-1.12852	-26.3503	24.0932	1		CNF_Pp_6h-CNF_Pp_24h	29.7874	-19.5137	79.0885	0.606774		CNF_Pp_6h-CNF_Pp_24h	0.744083	0.63345	0.854716	0		CNF_Pp_6h-CNF_Pp_24h	100.078	-427.949	628.106	0.999948		CNF_Pp_6h-CNF_Pp_24h	25.3886
Control_mock_12h-CNF_Pp_24h	-9.23767	-6152.08	6133.6	1		Control_mock_12h-CNF_Pp_24h	-13.7624	-55.5323	28.0074	0.989858		Control_mock_12h-CNF_Pp_24h	0.23335	-0.301594	0.768295	0.921377		Control_mock_12h-CNF_Pp_24h	-0.286797	-2.8682	2.2946	1		Control_mock_12h-CNF_Pp_24h	-4.05235	-29.2741	21.1694	0.999991		Control_mock_12h-CNF_Pp_24h	-3.34523	-52.6463	45.9558	1		Control_mock_12h-CNF_Pp_24h	0.0389083	-0.0717247	0.149541	0.982879		Control_mock_12h-CNF_Pp_24h	-9.18608	-537.214	518.841	1		Control_mock_12h-CNF_Pp_24h	-25.6025
Control_mock_24h-CNF_Pp_24h	1.27463	-6141.57	6144.11	1		Control_mock_24h-CNF_Pp_24h	-15.1253	-56.8952	26.6445	0.978543		Control_mock_24h-CNF_Pp_24h	0.00620606	-0.528738	0.541151	1		Control_mock_24h-CNF_Pp_24h	-0.340128	-2.92153	2.24127	0.999999		Control_mock_24h-CNF_Pp_24h	-4.4502	-29.6719	20.7715	0.999976		Control_mock_24h-CNF_Pp_24h	-6.09612	-55.3972	43.2049	1		Control_mock_24h-CNF_Pp_24h	0.0637949	-0.046838	0.174428	0.670108		Control_mock_24h-CNF_Pp_24h	-12.8237	-540.851	515.204	1		Control_mock_24h-CNF_Pp_24h	-27.6305
Control_mock_6h-CNF_Pp_24h	-15.7364	-6158.58	6127.1	1		Control_mock_6h-CNF_Pp_24h	-15.3127	-57.0825	26.4571	0.976441		Control_mock_6h-CNF_Pp_24h	0.383498	-0.151446	0.918443	0.358381		Control_mock_6h-CNF_Pp_24h	0.0502553	-2.53115	2.63166	1		Control_mock_6h-CNF_Pp_24h	-3.6628	-28.8845	21.5589	0.999997		Control_mock_6h-CNF_Pp_24h	-6.50394	-55.805	42.7971	0.999999		Control_mock_6h-CNF_Pp_24h	0.972355	0.861722	1.08299	0		Control_mock_6h-CNF_Pp_24h	-12.3619	-540.389	515.666	1		Control_mock_6h-CNF_Pp_24h	-30.475
Control_Pp_12h-CNF_Pp_24h	7308.7	1165.86	13451.5	0.0098698		Control_Pp_12h-CNF_Pp_24h	97.5125	55.7426	139.282	3e-07		Control_Pp_12h-CNF_Pp_24h	1.19132	0.656375	1.72626	8e-07		Control_Pp_12h-CNF_Pp_24h	8.80298	6.22158	11.3844	0		Control_Pp_12h-CNF_Pp_24h	34.7243	9.50254	59.946	0.0017977		Control_Pp_12h-CNF_Pp_24h	116.402	67.1013	165.703	3e-07		Control_Pp_12h-CNF_Pp_24h	-0.00638754	-0.11702	0.104245	1		Control_Pp_12h-CNF_Pp_24h	1260.74	732.714	1788.77	2e-07		Control_Pp_12h-CNF_Pp_24h	241.928
Control_Pp_24h-CNF_Pp_24h	1330.66	-4812.18	7473.5	0.999794		Control_Pp_24h-CNF_Pp_24h	-1.96403	-43.7338	39.8058	1		Control_Pp_24h-CNF_Pp_24h	0.0355673	-0.499377	0.570512	1		Control_Pp_24h-CNF_Pp_24h	-0.218147	-2.79955	2.36325	1		Control_Pp_24h-CNF_Pp_24h	-0.133998	-25.3557	25.0877	1		Control_Pp_24h-CNF_Pp_24h	-2.4584	-51.7595	46.8427	1		Control_Pp_24h-CNF_Pp_24h	-0.00193162	-0.112565	0.108701	1		Control_Pp_24h-CNF_Pp_24h	-8.52651e-14	-528.028	528.028	1		Control_Pp_24h-CNF_Pp_24h	2.30821
Control_Pp_6h-CNF_Pp_24h	2669.06	-3473.78	8811.9	0.923303		Control_Pp_6h-CNF_Pp_24h	61.2341	19.4642	103.004	0.0007849		Control_Pp_6h-CNF_Pp_24h	1.73988	1.20494	2.27483	0		Control_Pp_6h-CNF_Pp_24h	5.45033	2.86892	8.03173	2.2e-06		Control_Pp_6h-CNF_Pp_24h	29.1606	3.93888	54.3824	0.0132926		Control_Pp_6h-CNF_Pp_24h	121.269	71.9683	170.57	1e-07		Control_Pp_6h-CNF_Pp_24h	0.484385	0.373752	0.595018	0		Control_Pp_6h-CNF_Pp_24h	812.45	284.423	1340.48	0.0003987		Control_Pp_6h-CNF_Pp_24h	152.079
Control_mock_12h-CNF_Pp_6h	-26.5508	-6169.39	6116.29	1		Control_mock_12h-CNF_Pp_6h	-31.0756	-72.8454	10.6942	0.307581		Control_mock_12h-CNF_Pp_6h	-0.529056	-1.064	0.00588828	0.0546413		Control_mock_12h-CNF_Pp_6h	-1.04257	-3.62397	1.53883	0.952626		Control_mock_12h-CNF_Pp_6h	-2.92383	-28.1456	22.2979	1		Control_mock_12h-CNF_Pp_6h	-33.1326	-82.4337	16.1684	0.451817		Control_mock_12h-CNF_Pp_6h	-0.705175	-0.815808	-0.594542	0		Control_mock_12h-CNF_Pp_6h	-109.264	-637.292	418.763	0.999871		Control_mock_12h-CNF_Pp_6h	-50.9911
Control_mock_24h-CNF_Pp_6h	-16.0385	-6158.88	6126.8	1		Control_mock_24h-CNF_Pp_6h	-32.4385	-74.2083	9.33133	0.252788		Control_mock_24h-CNF_Pp_6h	-0.756201	-1.29115	-0.221256	0.0012776		Control_mock_24h-CNF_Pp_6h	-1.0959	-3.6773	1.4855	0.933888		Control_mock_24h-CNF_Pp_6h	-3.32168	-28.5434	21.9001	0.999999		Control_mock_24h-CNF_Pp_6h	-35.8835	-85.1846	13.4176	0.337278		Control_mock_24h-CNF_Pp_6h	-0.680288	-0.790921	-0.569655	0		Control_mock_24h-CNF_Pp_6h	-112.902	-640.929	415.126	0.999819		Control_mock_24h-CNF_Pp_6h	-53.0191
Control_mock_6h-CNF_Pp_6h	-33.0495	-6175.89	6109.79	1		Control_mock_6h-CNF_Pp_6h	-32.6259	-74.3957	9.14395	0.245822		Control_mock_6h-CNF_Pp_6h	-0.378908	-0.913853	0.156036	0.37542		Control_mock_6h-CNF_Pp_6h	-0.705517	-3.28692	1.87589	0.998023		Control_mock_6h-CNF_Pp_6h	-2.53428	-27.756	22.6875	1		Control_mock_6h-CNF_Pp_6h	-36.2913	-85.5924	13.0097	0.321836		Control_mock_6h-CNF_Pp_6h	0.228272	0.117639	0.338905	3.3e-06		Control_mock_6h-CNF_Pp_6h	-112.44	-640.468	415.587	0.999826		Control_mock_6h-CNF_Pp_6h	-55.8636
Control_Pp_12h-CNF_Pp_6h	7291.39	1148.55	13434.2	0.0101206		Control_Pp_12h-CNF_Pp_6h	80.1993	38.4295	121.969	1.18e-05		Control_Pp_12h-CNF_Pp_6h	0.428913	-0.106032	0.963857	0.215452		Control_Pp_12h-CNF_Pp_6h	8.04721	5.46581	10.6286	0		Control_Pp_12h-CNF_Pp_6h	35.8528	10.6311	61.0745	0.0011872		Control_Pp_12h-CNF_Pp_6h	86.6149	37.3139	135.916	5.26e-05		Control_Pp_12h-CNF_Pp_6h	-0.750471	-0.861104	-0.639838	0		Control_Pp_12h-CNF_Pp_6h	1160.66	632.635	1688.69	1e-06		Control_Pp_12h-CNF_Pp_6h	216.539
Control_Pp_24h-CNF_Pp_6h	1313.34	-4829.49	7456.19	0.999819		Control_Pp_24h-CNF_Pp_6h	-19.2772	-61.047	22.4927	0.889367		Control_Pp_24h-CNF_Pp_6h	-0.726839	-1.26178	-0.191895	0.002124		Control_Pp_24h-CNF_Pp_6h	-0.973919	-3.55532	1.60748	0.970816		Control_Pp_24h-CNF_Pp_6h	0.994518	-24.2272	26.2163	1		Control_Pp_24h-CNF_Pp_6h	-32.2458	-81.5469	17.0553	0.491868		Control_Pp_24h-CNF_Pp_6h	-0.746015	-0.856648	-0.635382	0		Control_Pp_24h-CNF_Pp_6h	-100.078	-628.106	427.949	0.999948		Control_Pp_24h-CNF_Pp_6h	-23.0804
Control_Pp_6h-CNF_Pp_6h	2651.75	-3491.09	8794.59	0.926402		Control_Pp_6h-CNF_Pp_6h	43.9209	2.15109	85.6907	0.0327095		Control_Pp_6h-CNF_Pp_6h	0.977478	0.442534	1.51242	2.75e-05		Control_Pp_6h-CNF_Pp_6h	4.69455	2.11315	7.27595	2.98e-05		Control_Pp_6h-CNF_Pp_6h	30.2891	5.0674	55.5109	0.0089376		Control_Pp_6h-CNF_Pp_6h	91.482	42.181	140.783	2.13e-05		Control_Pp_6h-CNF_Pp_6h	-0.259698	-0.370331	-0.149065	3e-07		Control_Pp_6h-CNF_Pp_6h	712.372	184.345	1240.4	0.0023207		Control_Pp_6h-CNF_Pp_6h	126.69
Control_mock_24h-Control_mock_12h	10.5123	-6132.33	6153.35	1		Control_mock_24h-Control_mock_12h	-1.3629	-43.1327	40.4069	1		Control_mock_24h-Control_mock_12h	-0.227144	-0.762089	0.3078	0.933811		Control_mock_24h-Control_mock_12h	-0.0533315	-2.63473	2.52807	1		Control_mock_24h-Control_mock_12h	-0.39785	-25.6196	24.8239	1		Control_mock_24h-Control_mock_12h	-2.75089	-52.052	46.5502	1		Control_mock_24h-Control_mock_12h	0.0248867	-0.0857463	0.13552	0.999698		Control_mock_24h-Control_mock_12h	-3.63762	-531.665	524.39	1		Control_mock_24h-Control_mock_12h	-2.02793
Control_mock_6h-Control_mock_12h	-6.49869	-6149.34	6136.34	1		Control_mock_6h-Control_mock_12h	-1.55028	-43.3201	40.2195	1		Control_mock_6h-Control_mock_12h	0.150148	-0.384797	0.685092	0.997477		Control_mock_6h-Control_mock_12h	0.337052	-2.24435	2.91845	0.999999		Control_mock_6h-Control_mock_12h	0.389551	-24.8322	25.6113	1		Control_mock_6h-Control_mock_12h	-3.15871	-52.4598	46.1424	1		Control_mock_6h-Control_mock_12h	0.933447	0.822814	1.04408	0		Control_mock_6h-Control_mock_12h	-3.17585	-531.203	524.852	1		Control_mock_6h-Control_mock_12h	-4.87244
Control_Pp_12h-Control_mock_12h	7317.94	1175.1	13460.8	0.0097385		Control_Pp_12h-Control_mock_12h	111.275	69.5051	153.045	0		Control_Pp_12h-Control_mock_12h	0.957969	0.423024	1.49291	3.85e-05		Control_Pp_12h-Control_mock_12h	9.08978	6.50838	11.6712	0		Control_Pp_12h-Control_mock_12h	38.7766	13.5549	63.9984	0.0004033		Control_Pp_12h-Control_mock_12h	119.748	70.4465	169.049	1e-07		Control_Pp_12h-Control_mock_12h	-0.0452958	-0.155929	0.0653371	0.94801		Control_Pp_12h-Control_mock_12h	1269.93	741.9	1797.95	2e-07		Control_Pp_12h-Control_mock_12h	267.53
Control_Pp_24h-Control_mock_12h	1339.9	-4802.94	7482.74	0.999779		Control_Pp_24h-Control_mock_12h	11.7984	-29.9714	53.5682	0.997328		Control_Pp_24h-Control_mock_12h	-0.197783	-0.732728	0.337161	0.974886		Control_Pp_24h-Control_mock_12h	0.0686495	-2.51275	2.65005	1		Control_Pp_24h-Control_mock_12h	3.91835	-21.3034	29.1401	0.999994		Control_Pp_24h-Control_mock_12h	0.886834	-48.4142	50.1879	1		Control_Pp_24h-Control_mock_12h	-0.0408399	-0.151473	0.069793	0.975179		Control_Pp_24h-Control_mock_12h	9.18608	-518.841	537.214	1		Control_Pp_24h-Control_mock_12h	27.9107
Control_Pp_6h-Control_mock_12h	2678.3	-3464.54	8821.14	0.921616		Control_Pp_6h-Control_mock_12h	74.9965	33.2267	116.766	3.68e-05		Control_Pp_6h-Control_mock_12h	1.50653	0.97159	2.04148	0		Control_Pp_6h-Control_mock_12h	5.73712	3.15572	8.31852	8e-07		Control_Pp_6h-Control_mock_12h	33.213	7.99123	58.4347	0.0031233		Control_Pp_6h-Control_mock_12h	124.615	75.3136	173.916	1e-07		Control_Pp_6h-Control_mock_12h	0.445477	0.334844	0.55611	0		Control_Pp_6h-Control_mock_12h	821.636	293.609	1349.66	0.000339		Control_Pp_6h-Control_mock_12h	177.681
Control_mock_6h-Control_mock_24h	-17.011	-6159.85	6125.83	1		Control_mock_6h-Control_mock_24h	-0.18738	-41.9572	41.5824	1		Control_mock_6h-Control_mock_24h	0.377292	-0.157652	0.912237	0.381522		Control_mock_6h-Control_mock_24h	0.390384	-2.19102	2.97179	0.999996		Control_mock_6h-Control_mock_24h	0.787401	-24.4343	26.0091	1		Control_mock_6h-Control_mock_24h	-0.407818	-49.7089	48.8932	1		Control_mock_6h-Control_mock_24h	0.90856	0.797927	1.01919	0		Control_mock_6h-Control_mock_24h	0.461767	-527.566	528.489	1		Control_mock_6h-Control_mock_24h	-2.84452
Control_Pp_12h-Control_mock_24h	7307.43	1164.59	13450.3	0.0098881		Control_Pp_12h-Control_mock_24h	112.638	70.868	154.408	0		Control_Pp_12h-Control_mock_24h	1.18511	0.650169	1.72006	9e-07		Control_Pp_12h-Control_mock_24h	9.14311	6.56171	11.7245	0		Control_Pp_12h-Control_mock_24h	39.1745	13.9527	64.3962	0.0003481		Control_Pp_12h-Control_mock_24h	122.498	73.1974	171.799	1e-07		Control_Pp_12h-Control_mock_24h	-0.0701825	-0.180815	0.0404505	0.536817		Control_Pp_12h-Control_mock_24h	1273.57	745.537	1801.59	2e-07		Control_Pp_12h-Control_mock_24h	269.558
Control_Pp_24h-Control_mock_24h	1329.38	-4813.46	7472.22	0.999795		Control_Pp_24h-Control_mock_24h	13.1613	-28.6085	54.9311	0.993018		Control_Pp_24h-Control_mock_24h	0.0293613	-0.505583	0.564306	1		Control_Pp_24h-Control_mock_24h	0.121981	-2.45942	2.70338	1		Control_Pp_24h-Control_mock_24h	4.3162	-20.9055	29.5379	0.999983		Control_Pp_24h-Control_mock_24h	3.63772	-45.6633	52.9388	1		Control_Pp_24h-Control_mock_24h	-0.0657266	-0.176359	0.0449064	0.630144		Control_Pp_24h-Control_mock_24h	12.8237	-515.204	540.851	1		Control_Pp_24h-Control_mock_24h	29.9387
Control_Pp_6h-Control_mock_24h	2667.79	-3475.05	8810.63	0.923534		Control_Pp_6h-Control_mock_24h	76.3594	34.5896	118.129	2.73e-05		Control_Pp_6h-Control_mock_24h	1.73368	1.19873	2.26862	0		Control_Pp_6h-Control_mock_24h	5.79045	3.20905	8.37185	7e-07		Control_Pp_6h-Control_mock_24h	33.6108	8.38908	58.8326	0.0027018		Control_Pp_6h-Control_mock_24h	127.366	78.0645	176.667	0		Control_Pp_6h-Control_mock_24h	0.42059	0.309957	0.531223	0		Control_Pp_6h-Control_mock_24h	825.274	297.246	1353.3	0.0003179		Control_Pp_6h-Control_mock_24h	179.709
Control_Pp_12h-Control_mock_6h	7324.44	1181.6	13467.3	0.0096471		Control_Pp_12h-Control_mock_6h	112.825	71.0554	154.595	0		Control_Pp_12h-Control_mock_6h	0.807821	0.272877	1.34277	0.0005203		Control_Pp_12h-Control_mock_6h	8.75273	6.17133	11.3341	0		Control_Pp_12h-Control_mock_6h	38.3871	13.1653	63.6088	0.0004657		Control_Pp_12h-Control_mock_6h	122.906	73.6052	172.207	1e-07		Control_Pp_12h-Control_mock_6h	-0.978743	-1.08938	-0.86811	0		Control_Pp_12h-Control_mock_6h	1273.1	745.076	1801.13	2e-07		Control_Pp_12h-Control_mock_6h	272.403
Control_Pp_24h-Control_mock_6h	1346.39	-4796.45	7489.23	0.999767		Control_Pp_24h-Control_mock_6h	13.3487	-28.4211	55.1185	0.992132		Control_Pp_24h-Control_mock_6h	-0.347931	-0.882875	0.187014	0.500135		Control_Pp_24h-Control_mock_6h	-0.268403	-2.8498	2.313	1		Control_Pp_24h-Control_mock_6h	3.5288	-21.6929	28.7505	0.999998		Control_Pp_24h-Control_mock_6h	4.04554	-45.2555	53.3466	1		Control_Pp_24h-Control_mock_6h	-0.974287	-1.08492	-0.863654	0		Control_Pp_24h-Control_mock_6h	12.3619	-515.666	540.389	1		Control_Pp_24h-Control_mock_6h	32.7832
Control_Pp_6h-Control_mock_6h	2684.8	-3458.04	8827.64	0.920414		Control_Pp_6h-Control_mock_6h	76.5468	34.777	118.317	2.62e-05		Control_Pp_6h-Control_mock_6h	1.35639	0.821442	1.89133	1e-07		Control_Pp_6h-Control_mock_6h	5.40007	2.81867	7.98147	2.6e-06		Control_Pp_6h-Control_mock_6h	32.8234	7.60168	58.0452	0.0035983		Control_Pp_6h-Control_mock_6h	127.773	78.4723	177.074	0		Control_Pp_6h-Control_mock_6h	-0.48797	-0.598603	-0.377337	0		Control_Pp_6h-Control_mock_6h	824.812	296.785	1352.84	0.0003205		Control_Pp_6h-Control_mock_6h	182.554
Control_Pp_24h-Control_Pp_12h	-5978.05	-12120.9	164.794	0.0619955		Control_Pp_24h-Control_Pp_12h	-99.4765	-141.246	-57.7067	2e-07		Control_Pp_24h-Control_Pp_12h	-1.15575	-1.6907	-0.620808	1.4e-06		Control_Pp_24h-Control_Pp_12h	-9.02113	-11.6025	-6.43973	0		Control_Pp_24h-Control_Pp_12h	-34.8583	-60.08	-9.63654	0.0017115		Control_Pp_24h-Control_Pp_12h	-118.861	-168.162	-69.5597	2e-07		Control_Pp_24h-Control_Pp_12h	0.00445592	-0.106177	0.115089	1		Control_Pp_24h-Control_Pp_12h	-1260.74	-1788.77	-732.714	2e-07		Control_Pp_24h-Control_Pp_12h	-239.619
Control_Pp_6h-Control_Pp_12h	-4639.64	-10782.5	1503.2	0.287756		Control_Pp_6h-Control_Pp_12h	-36.2784	-78.0482	5.49142	0.136678		Control_Pp_6h-Control_Pp_12h	0.548565	0.0136209	1.08351	0.0406094		Control_Pp_6h-Control_Pp_12h	-3.35266	-5.93406	-0.771258	0.0036856		Control_Pp_6h-Control_Pp_12h	-5.56365	-30.7854	19.6581	0.999752		Control_Pp_6h-Control_Pp_12h	4.86708	-44.434	54.1681	1		Control_Pp_6h-Control_Pp_12h	0.490773	0.38014	0.601406	0		Control_Pp_6h-Control_Pp_12h	-448.291	-976.318	79.7365	0.156854		Control_Pp_6h-Control_Pp_12h	-89.8487
Control_Pp_6h-Control_Pp_24h	1338.4	-4804.44	7481.24	0.999781		Control_Pp_6h-Control_Pp_24h	63.1981	21.4283	104.968	0.0005064		Control_Pp_6h-Control_Pp_24h	1.70432	1.16937	2.23926	0		Control_Pp_6h-Control_Pp_24h	5.66847	3.08707	8.24987	1e-06		Control_Pp_6h-Control_Pp_24h	29.2946	4.07288	54.5164	0.0126848		Control_Pp_6h-Control_Pp_24h	123.728	74.4267	173.029	1e-07		Control_Pp_6h-Control_Pp_24h	0.486317	0.375684	0.59695	0		Control_Pp_6h-Control_Pp_24h	812.45	284.423	1340.48	0.0003987		Control_Pp_6h-Control_Pp_24h	149.771
[truncated: 23 more columns]

[truncated: 2 more sheets: Figure5, Supplemental Figure2]
